# Supplementary material for: Episodes of Diversification and Isolation in Island Southeast Asian and Near Oceanian Male Lineages
Source: Mol Biol Evol. 2022 Feb 28;39(3):msac045. doi: 10.1093/molbev/msac045 (PMC8926390; doi:10.1093/molbev/msac045)
Supplement: msac045_Supplementary_Data [file msac045_supplementary_data.zip]

Archive with 6 entries (6 files):
- MBE-21-1195_Karmin_Supplemental_File_S1_hg_C_Tree_figtre.txt
- MBE-21-1195_Karmin_Supplemental_File_S2_hg_MS_Tree_figtre.txt
- MBE-21-1195_Karmin_Supplemental_File_S3_hg_O_Tree_figtre.txt
- MBE-21-1195_Karmin_Supplemental_File_S4_chrY_regions_whitelist_bed.txt
- MBE-21-1195_Karmin_Supplemental_Tables_S1_S9.xlsx
- MBE-21-1195_Karmin_Supplemental_Figures_S1-S4.pdf
