# Supplementary material for: Episodes of Diversification and Isolation in Island Southeast Asian and Near Oceanian Male Lineages
Source: Mol Biol Evol. 2022 Feb 28;39(3):msac045. doi: 10.1093/molbev/msac045 (PMC8926390; doi:10.1093/molbev/msac045)
Supplement: msac045_Supplementary_Data [file msac045_supplementary_data.zip › MBE-21-1195_Karmin_Supplemental_File_S1_hg_C_Tree_figtre.txt]

#NEXUS
begin taxa;
	dimensions ntax=131;
	taxlabels
	ALR03[&LABLE_ID1="ALR03 Alor (Alor) Wallacea Jacobs et al. 2019* C2-MY1127",LABLE_ID2="ALR03 Alor Wallacea C2-MY1127",colREG="Wallacea",!color=#66cc00]
	ALR11[&LABLE_ID1="ALR11 Alor (Alor) Wallacea Jacobs et al. 2019* C2-MY1129",LABLE_ID2="ALR11 Alor Wallacea C2-MY1129",colREG="Wallacea",!color=#66cc00]
	B00IEVJ[&LABLE_ID1="B00IEVJ Nagum_Boiken (New Guinea) SahulN This study C2-MY1580",LABLE_ID2="B00IEVJ Nagum_Boiken SahulN C2-MY1580",colREG="SahulN",!color=#cc3300]
	B00IEVL[&LABLE_ID1="B00IEVL Nagam-Boikin-Kakra (New Guinea) SahulN This study C2-MY1108",LABLE_ID2="B00IEVL Nagam-Boikin-Kakra SahulN C2-MY1108",colREG="SahulN",!color=#cc3300]
	BRE05[&LABLE_ID1="BRE05 Flores_Bere (Flores) Wallacea Jacobs et al. 2019* C8-MY1025",LABLE_ID2="BRE05 Flores_Bere Wallacea C8-MY1025",colREG="Wallacea",!color=#66cc00]
	BRE06[&LABLE_ID1="BRE06 Flores_Bere (Flores) Wallacea Jacobs et al. 2019* C8-MY1037",LABLE_ID2="BRE06 Flores_Bere Wallacea C8-MY1037",colREG="Wallacea",!color=#66cc00]
	CBL002[&LABLE_ID1="CBL002 Flores_Cibol (Flores) Wallacea Jacobs et al. 2019* C8-MY1025",LABLE_ID2="CBL002 Flores_Cibol Wallacea C8-MY1025",colREG="Wallacea",!color=#66cc00]
	CBL006[&LABLE_ID1="CBL006 Flores_Cibol (Flores) Wallacea Jacobs et al. 2019* C7-MY1074",LABLE_ID2="CBL006 Flores_Cibol Wallacea C7-MY1074",colREG="Wallacea",!color=#66cc00]
	CBL010[&LABLE_ID1="CBL010 Flores_Cibol (Flores) Wallacea Jacobs et al. 2019* C8-MY1041",LABLE_ID2="CBL010 Flores_Cibol Wallacea C8-MY1041",colREG="Wallacea",!color=#66cc00]
	CBL018[&LABLE_ID1="CBL018 Flores_Cibol (Flores) Wallacea Jacobs et al. 2019* C8-MY1036",LABLE_ID2="CBL018 Flores_Cibol Wallacea C8-MY1036",colREG="Wallacea",!color=#66cc00]
	CBL019[&LABLE_ID1="CBL019 Flores_Cibol (Flores) Wallacea Jacobs et al. 2019* C8-MY1027",LABLE_ID2="CBL019 Flores_Cibol Wallacea C8-MY1027",colREG="Wallacea",!color=#66cc00]
	CBL022[&LABLE_ID1="CBL022 Flores_Cibol (Flores) Wallacea Jacobs et al. 2019* C8-MY1042",LABLE_ID2="CBL022 Flores_Cibol Wallacea C8-MY1042",colREG="Wallacea",!color=#66cc00]
	CBL025[&LABLE_ID1="CBL025 Flores_Cibol (Flores) Wallacea Jacobs et al. 2019* C7-MY1076",LABLE_ID2="CBL025 Flores_Cibol Wallacea C7-MY1076",colREG="Wallacea",!color=#66cc00]
	CBL027[&LABLE_ID1="CBL027 Flores_Cibol (Flores) Wallacea Jacobs et al. 2019* C8-MY1043",LABLE_ID2="CBL027 Flores_Cibol Wallacea C8-MY1043",colREG="Wallacea",!color=#66cc00]
	CBL054[&LABLE_ID1="CBL054 Flores_Cibol (Flores) Wallacea Jacobs et al. 2019* C7-MY1075",LABLE_ID2="CBL054 Flores_Cibol Wallacea C7-MY1075",colREG="Wallacea",!color=#66cc00]
	CBL33[&LABLE_ID1="CBL33 Flores_Cibol (Flores) Wallacea Jacobs et al. 2019* C8-MY1038",LABLE_ID2="CBL33 Flores_Cibol Wallacea C8-MY1038",colREG="Wallacea",!color=#66cc00]
	CBL34[&LABLE_ID1="CBL34 Flores_Cibol (Flores) Wallacea Jacobs et al. 2019* C8-MY1035",LABLE_ID2="CBL34 Flores_Cibol Wallacea C8-MY1035",colREG="Wallacea",!color=#66cc00]
	DTT-KEI-031[&LABLE_ID1="DTT-KEI-031 Kei (Kei) Wallacea Jacobs et al. 2019* C2-MY1115",LABLE_ID2="DTT-KEI-031 Kei Wallacea C2-MY1115",colREG="Wallacea",!color=#66cc00]
	EGAN00001072788[&LABLE_ID1="EGAN00001072788 Queensland_Norm (Australia) SahulS Bergström et al.2016 C4-Z40423",LABLE_ID2="EGAN00001072788 Queensland_Norm SahulS C4-Z40423",colREG="SahulS",!color=#009900]
	EGAN00001088616[&LABLE_ID1="EGAN00001088616 Karryarra_WA (Australia) SahulS Bergström et al.2016 C4-Z40252",LABLE_ID2="EGAN00001088616 Karryarra_WA SahulS C4-Z40252",colREG="SahulS",!color=#009900]
	EGAN00001089017[&LABLE_ID1="EGAN00001089017 Karryarra_WA (Australia) SahulS Bergström et al.2016 C4-Z40414",LABLE_ID2="EGAN00001089017 Karryarra_WA SahulS C4-Z40414",colREG="SahulS",!color=#009900]
	EGAN00001192719[&LABLE_ID1="EGAN00001192719 Queensland_N_Atherston (Australia) SahulS Bergström et al.2016 C4-Z40419",LABLE_ID2="EGAN00001192719 Queensland_N_Atherston SahulS C4-Z40419",colREG="SahulS",!color=#009900]
	EGAN00001192721[&LABLE_ID1="EGAN00001192721 Broome_WA (Australia) SahulS Bergström et al.2016 C4-Z40247",LABLE_ID2="EGAN00001192721 Broome_WA SahulS C4-Z40247",colREG="SahulS",!color=#009900]
	EGAN00001279031[&LABLE_ID1="EGAN00001279031 Bundi (New Guinea) SahulN Malaspinas et al. 2016 C2-MY1096",LABLE_ID2="EGAN00001279031 Bundi SahulN C2-MY1096",colREG="SahulN",!color=#cc3300]
	EGAN00001279032[&LABLE_ID1="EGAN00001279032 Bundi (New Guinea) SahulN Malaspinas et al. 2016 C2-MY1099",LABLE_ID2="EGAN00001279032 Bundi SahulN C2-MY1099",colREG="SahulN",!color=#cc3300]
	EGAN00001279033[&LABLE_ID1="EGAN00001279033 Bundi (New Guinea) SahulN Malaspinas et al. 2016 C2-MY1098",LABLE_ID2="EGAN00001279033 Bundi SahulN C2-MY1098",colREG="SahulN",!color=#cc3300]
	EGAN00001279034[&LABLE_ID1="EGAN00001279034 Bundi (New Guinea) SahulN Malaspinas et al. 2016 C2-MY1100",LABLE_ID2="EGAN00001279034 Bundi SahulN C2-MY1100",colREG="SahulN",!color=#cc3300]
	EGAN00001279035[&LABLE_ID1="EGAN00001279035 Bundi (New Guinea) SahulN Malaspinas et al. 2016 C2-MY1097",LABLE_ID2="EGAN00001279035 Bundi SahulN C2-MY1097",colREG="SahulN",!color=#cc3300]
	FLT018[&LABLE_ID1="FLT018 Lembata_Timur_Kadakewa (Lembata) Wallacea Jacobs et al. 2019* C2-MY1114",LABLE_ID2="FLT018 Lembata_Timur_Kadakewa Wallacea C2-MY1114",colREG="Wallacea",!color=#66cc00]
	FLT020[&LABLE_ID1="FLT020 Lembata_Timur_Kadakewa (Lembata) Wallacea Jacobs et al. 2019* C7-MY1079",LABLE_ID2="FLT020 Lembata_Timur_Kadakewa Wallacea C7-MY1079",colREG="Wallacea",!color=#66cc00]
	FLT022[&LABLE_ID1="FLT022 Lembata_Timur_Kadakewa (Lembata) Wallacea Jacobs et al. 2019* C2-MY1125",LABLE_ID2="FLT022 Lembata_Timur_Kadakewa Wallacea C2-MY1125",colREG="Wallacea",!color=#66cc00]
	GRC15491810[&LABLE_ID1="GRC15491810 Tahaa (Tahaa) Remote Oceania Hudjashov et al. 2018 C2-MY1581",LABLE_ID2="GRC15491810 Tahaa Remote Oceania C2-MY1581",colREG="Remote Oceania",!color=#00cccc]
	GRC15491811[&LABLE_ID1="GRC15491811 Raiatea (Raiatea) Remote Oceania Hudjashov et al. 2018 C2-MY1582",LABLE_ID2="GRC15491811 Raiatea Remote Oceania C2-MY1582",colREG="Remote Oceania",!color=#00cccc]
	GRC15491812[&LABLE_ID1="GRC15491812 Raiatea (Raiatea) Remote Oceania Hudjashov et al. 2018 C2-MY1583",LABLE_ID2="GRC15491812 Raiatea Remote Oceania C2-MY1583",colREG="Remote Oceania",!color=#00cccc]
	GRC15491815[&LABLE_ID1="GRC15491815 Tahaa (Tahaa) Remote Oceania Hudjashov et al. 2018 C2-FT12774",LABLE_ID2="GRC15491815 Tahaa Remote Oceania C2-FT12774",colREG="Remote Oceania",!color=#00cccc]
	GS000013747-ASM[&LABLE_ID1="GS000013747-ASM Iranian World Karmin et al. 2015 J-PF4901",LABLE_ID2="GS000013747-ASM Iranian World J-PF4901",colREG="World",!color=#666666]
	GS000013752-ASM[&LABLE_ID1="GS000013752-ASM Kazakh World Karmin et al. 2015 C3-F9700",LABLE_ID2="GS000013752-ASM Kazakh World C3-F9700",colREG="World",!color=#666666]
	GS000014335-ASM[&LABLE_ID1="GS000014335-ASM Evenk World Karmin et al. 2015 C3-M93",LABLE_ID2="GS000014335-ASM Evenk World C3-M93",colREG="World",!color=#666666]
	GS000014418-ASM[&LABLE_ID1="GS000014418-ASM Buryat World Karmin et al. 2015 C3-M407",LABLE_ID2="GS000014418-ASM Buryat World C3-M407",colREG="World",!color=#666666]
	GS000015179-ASM[&LABLE_ID1="GS000015179-ASM Han Chinese East Asia Personal Genomes Project C3-Z31684",LABLE_ID2="GS000015179-ASM Han Chinese East Asia C3-Z31684",colREG="East Asia",!color=#ff9999]
	GS000016136-ASM[&LABLE_ID1="GS000016136-ASM Druze World Karmin et al. 2015 J-P58",LABLE_ID2="GS000016136-ASM Druze World J-P58",colREG="World",!color=#666666]
	GS000016165-ASM[&LABLE_ID1="GS000016165-ASM Even World Karmin et al. 2015 C3-B83",LABLE_ID2="GS000016165-ASM Even World C3-B83",colREG="World",!color=#666666]
	GS000016168-ASM[&LABLE_ID1="GS000016168-ASM Koryak World Karmin et al. 2015 C3-B96",LABLE_ID2="GS000016168-ASM Koryak World C3-B96",colREG="World",!color=#666666]
	GS000016169-ASM[&LABLE_ID1="GS000016169-ASM Koryak World Karmin et al. 2015 C3-B95",LABLE_ID2="GS000016169-ASM Koryak World C3-B95",colREG="World",!color=#666666]
	GS000016861-ASM[&LABLE_ID1="GS000016861-ASM Han Chinese East Asia 1000 Genome Consortium 2015 C3-MY1585",LABLE_ID2="GS000016861-ASM Han Chinese East Asia C3-MY1585",colREG="East Asia",!color=#ff9999]
	GS000016863-ASM[&LABLE_ID1="GS000016863-ASM Han Chinese East Asia 1000 Genome Consortium 2015 C3-MY1570",LABLE_ID2="GS000016863-ASM Han Chinese East Asia C3-MY1570",colREG="East Asia",!color=#ff9999]
	GS000016936-ASM[&LABLE_ID1="GS000016936-ASM Lebbo (Borneo) Sundaland Karmin et al. 2015 C7-B69",LABLE_ID2="GS000016936-ASM Lebbo Sundaland C7-B69",colREG="Sundaland",!color=#3333ff]
	GS000016937-ASM[&LABLE_ID1="GS000016937-ASM Lebbo (Borneo) Sundaland Karmin et al. 2015 C7-B70",LABLE_ID2="GS000016937-ASM Lebbo Sundaland C7-B70",colREG="Sundaland",!color=#3333ff]
	GS000017004-ASM[&LABLE_ID1="GS000017004-ASM Bajo (Sulawesi) Wallacea Karmin et al. 2015 C2-Z32832",LABLE_ID2="GS000017004-ASM Bajo Wallacea C2-Z32832",colREG="Wallacea",!color=#66cc00]
	GS000017005-ASM[&LABLE_ID1="GS000017005-ASM Bajo (Sulawesi) Wallacea Karmin et al. 2015 C2-B76",LABLE_ID2="GS000017005-ASM Bajo Wallacea C2-B76",colREG="Wallacea",!color=#66cc00]
	GS000017146-ASM[&LABLE_ID1="GS000017146-ASM Low-caste_MP World Karmin et al. 2015 C5-MY1085",LABLE_ID2="GS000017146-ASM Low-caste_MP World C5-MY1085",colREG="World",!color=#666666]
	GS000019981-ASM[&LABLE_ID1="GS000019981-ASM Murut (Borneo) Sundaland Karmin et al. 2015 C8-B72",LABLE_ID2="GS000019981-ASM Murut Sundaland C8-B72",colREG="Sundaland",!color=#3333ff]
	GS000019992-ASM[&LABLE_ID1="GS000019992-ASM Koryak World Karmin et al. 2015 C3-B79",LABLE_ID2="GS000019992-ASM Koryak World C3-B79",colREG="World",!color=#666666]
	GS000019993-ASM[&LABLE_ID1="GS000019993-ASM Koryak World Karmin et al. 2015 C3-B94",LABLE_ID2="GS000019993-ASM Koryak World C3-B94",colREG="World",!color=#666666]
	GS000020004-ASM[&LABLE_ID1="GS000020004-ASM Evenk World Karmin et al. 2015 C3-B89",LABLE_ID2="GS000020004-ASM Evenk World C3-B89",colREG="World",!color=#666666]
	GS000020126-ASM[&LABLE_ID1="GS000020126-ASM Buryat World Karmin et al. 2015 C3-B88",LABLE_ID2="GS000020126-ASM Buryat World C3-B88",colREG="World",!color=#666666]
	GS000020129-ASM[&LABLE_ID1="GS000020129-ASM Even_Magadan World Karmin et al. 2015 C3-B85",LABLE_ID2="GS000020129-ASM Even_Magadan World C3-B85",colREG="World",!color=#666666]
	GS000020271-ASM[&LABLE_ID1="GS000020271-ASM Dusun (Borneo) Sundaland Karmin et al. 2015 C9-B68",LABLE_ID2="GS000020271-ASM Dusun Sundaland C9-B68",colREG="Sundaland",!color=#3333ff]
	GS000020272-ASM[&LABLE_ID1="GS000020272-ASM Murut (Borneo) Sundaland Karmin et al. 2015 C8-B71",LABLE_ID2="GS000020272-ASM Murut Sundaland C8-B71",colREG="Sundaland",!color=#3333ff]
	GS000022071-ASM[&LABLE_ID1="GS000022071-ASM Koryak World Karmin et al. 2015 C3-B77",LABLE_ID2="GS000022071-ASM Koryak World C3-B77",colREG="World",!color=#666666]
	GS000022099-ASM[&LABLE_ID1="GS000022099-ASM Murut (Borneo) Sundaland Karmin et al. 2015 C8-B71",LABLE_ID2="GS000022099-ASM Murut Sundaland C8-B71",colREG="Sundaland",!color=#3333ff]
	GS000022292-ASM[&LABLE_ID1="GS000022292-ASM Even_Magadan World Karmin et al. 2015 C3-B84",LABLE_ID2="GS000022292-ASM Even_Magadan World C3-B84",colREG="World",!color=#666666]
	GS000022293-ASM[&LABLE_ID1="GS000022293-ASM Even_Magadan World Karmin et al. 2015 C3-B86",LABLE_ID2="GS000022293-ASM Even_Magadan World C3-B86",colREG="World",!color=#666666]
	GS000022440-ASM[&LABLE_ID1="GS000022440-ASM Altaian World Karmin et al. 2015 C3-Z32844",LABLE_ID2="GS000022440-ASM Altaian World C3-Z32844",colREG="World",!color=#666666]
	GS000034297-ASM[&LABLE_ID1="GS000034297-ASM Even_Magadan World Karmin et al. 2015 C3-B472",LABLE_ID2="GS000034297-ASM Even_Magadan World C3-B472",colREG="World",!color=#666666]
	GS000035117-ASM[&LABLE_ID1="GS000035117-ASM Mongolian World Karmin et al. 2015 C3-B470",LABLE_ID2="GS000035117-ASM Mongolian World C3-B470",colREG="World",!color=#666666]
	GS000035255-ASM[&LABLE_ID1="GS000035255-ASM Koinanbe (New Guinea) SahulN Karmin et al. 2015 C2a2a-B462",LABLE_ID2="GS000035255-ASM Koinanbe SahulN C2a2a-B462",colREG="SahulN",!color=#cc3300]
	GS000035257-ASM[&LABLE_ID1="GS000035257-ASM Aeta (Luzon) PhilTwn Karmin et al. 2015 C8-B468",LABLE_ID2="GS000035257-ASM Aeta PhilTwn C8-B468",colREG="PhilTwn",!color=#ffcc00]
	GS000035258-ASM[&LABLE_ID1="GS000035258-ASM Koinanbe (New Guinea) SahulN Karmin et al. 2015 C2-B463",LABLE_ID2="GS000035258-ASM Koinanbe SahulN C2-B463",colREG="SahulN",!color=#cc3300]
	GS000035686-ASM[&LABLE_ID1="GS000035686-ASM Koinanbe (New Guinea) SahulN Karmin et al. 2015 C2-B464",LABLE_ID2="GS000035686-ASM Koinanbe SahulN C2-B464",colREG="SahulN",!color=#cc3300]
	HG00628[&LABLE_ID1="HG00628 Han Chinese East Asia 1000 Genome Consortium 2015 C3-MY1588",LABLE_ID2="HG00628 Han Chinese East Asia C3-MY1588",colREG="East Asia",!color=#ff9999]
	HG02141[&LABLE_ID1="HG02141 Kinh MSEA 1000 Genome Consortium 2015 C3-F12752",LABLE_ID2="HG02141 Kinh MSEA C3-F12752",colREG="MSEA",!color=#cc66ff]
	HG02373[&LABLE_ID1="HG02373 Dai East Asia 1000 Genome Consortium 2015 C3-K536",LABLE_ID2="HG02373 Dai East Asia C3-K536",colREG="East Asia",!color=#ff9999]
	HG03228[&LABLE_ID1="HG03228 Punjabi World 1000 Genome Consortium 2015 C5-Z31779",LABLE_ID2="HG03228 Punjabi World C5-Z31779",colREG="World",!color=#666666]
	HG03593[&LABLE_ID1="HG03593 Bengali World 1000 Genome Consortium 2015 C5-Z31714",LABLE_ID2="HG03593 Bengali World C5-Z31714",colREG="World",!color=#666666]
	HGDP00029[&LABLE_ID1="HGDP00029 Brahui World Bergström et al. 2020 C5-SK989",LABLE_ID2="HGDP00029 Brahui World C5-SK989",colREG="World",!color=#666666]
	HGDP00758[&LABLE_ID1="HGDP00758 Japanese (Japan) East Asia Bergström et al. 2020 C1-MY1020",LABLE_ID2="HGDP00758 Japanese East Asia C1-MY1020",colREG="East Asia",!color=#ff9999]
	HGDP01204[&LABLE_ID1="HGDP01204 Oroqen East Asia Bergström et al. 2020 C3-MY1589",LABLE_ID2="HGDP01204 Oroqen East Asia C3-MY1589",colREG="East Asia",!color=#ff9999]
	HGDP01205[&LABLE_ID1="HGDP01205 Oroqen East Asia Bergström et al. 2020 C3-F10283",LABLE_ID2="HGDP01205 Oroqen East Asia C3-F10283",colREG="East Asia",!color=#ff9999]
	HGDP01244[&LABLE_ID1="HGDP01244 Xibo East Asia Bergström et al. 2020 C3-F10085",LABLE_ID2="HGDP01244 Xibo East Asia C3-F10085",colREG="East Asia",!color=#ff9999]
	HGDP01302[&LABLE_ID1="HGDP01302 Uygur World Bergström et al. 2020 C3-F8473",LABLE_ID2="HGDP01302 Uygur World C3-F8473",colREG="World",!color=#666666]
	HGDP01310[&LABLE_ID1="HGDP01310 Dai East Asia Bergström et al. 2020 C8-MY1068",LABLE_ID2="HGDP01310 Dai East Asia C8-MY1068",colREG="East Asia",!color=#ff9999]
	KJG18[&LABLE_ID1="KJG18 Sulawesi_Kajang (Sulawesi) Wallacea Jacobs et al. 2019* C8-MY1057",LABLE_ID2="KJG18 Sulawesi_Kajang Wallacea C8-MY1057",colREG="Wallacea",!color=#66cc00]
	LP6005442-DNA_D01[&LABLE_ID1="LP6005442-DNA_D01 Xibo East Asia Mallick et al. 2016 C3-MY1590",LABLE_ID2="LP6005442-DNA_D01 Xibo East Asia C3-MY1590",colREG="East Asia",!color=#ff9999]
	LP6005443-DNA_C08[&LABLE_ID1="LP6005443-DNA_C08 Papuan (New Guinea) SahulN Mallick et al. 2016 C2-MY1104",LABLE_ID2="LP6005443-DNA_C08 Papuan SahulN C2-MY1104",colREG="SahulN",!color=#cc3300]
	LP6005443-DNA_D07[&LABLE_ID1="LP6005443-DNA_D07 Papuan (New Guinea) SahulN Mallick et al. 2016 C2-MY1106",LABLE_ID2="LP6005443-DNA_D07 Papuan SahulN C2-MY1106",colREG="SahulN",!color=#cc3300]
	LP6005443-DNA_F05[&LABLE_ID1="LP6005443-DNA_F05 Chipewyan World Mallick et al. 2016 C3-BY728",LABLE_ID2="LP6005443-DNA_F05 Chipewyan World C3-BY728",colREG="World",!color=#666666]
	MKT-TBR-007[&LABLE_ID1="MKT-TBR-007 Tanimbar (Tanimbar) Wallacea Jacobs et al. 2019* C2-MY1109",LABLE_ID2="MKT-TBR-007 Tanimbar Wallacea C2-MY1109",colREG="Wallacea",!color=#66cc00]
	MPI-389[&LABLE_ID1="MPI-389 Mappi, Korowai (New Guinea) SahulN This study C2-F10054.2",LABLE_ID2="MPI-389 Mappi, Korowai SahulN C2-F10054.2",colREG="SahulN",!color=#cc3300]
	MTW-MDB-002[&LABLE_ID1="MTW-MDB-002 Mentawai (Mentawai) Sundaland This study C8-MY1063",LABLE_ID2="MTW-MDB-002 Mentawai Sundaland C8-MY1063",colREG="Sundaland",!color=#3333ff]
	MTW-MDB-011[&LABLE_ID1="MTW-MDB-011 Mentawai (Mentawai) Sundaland This study C8-MY1065",LABLE_ID2="MTW-MDB-011 Mentawai Sundaland C8-MY1065",colREG="Sundaland",!color=#3333ff]
	MTW-MDB-020[&LABLE_ID1="MTW-MDB-020 Mentawai (Mentawai) Sundaland This study C8-MY1060",LABLE_ID2="MTW-MDB-020 Mentawai Sundaland C8-MY1060",colREG="Sundaland",!color=#3333ff]
	MTW-MDB-024[&LABLE_ID1="MTW-MDB-024 Mentawai (Mentawai) Sundaland This study C8-MY1066",LABLE_ID2="MTW-MDB-024 Mentawai Sundaland C8-MY1066",colREG="Sundaland",!color=#3333ff]
	MTW-MDB-025[&LABLE_ID1="MTW-MDB-025 Mentawai (Mentawai) Sundaland This study C8-MY1062",LABLE_ID2="MTW-MDB-025 Mentawai Sundaland C8-MY1062",colREG="Sundaland",!color=#3333ff]
	MTW-MDB-032[&LABLE_ID1="MTW-MDB-032 Mentawai (Mentawai) Sundaland This study C8-MY1061",LABLE_ID2="MTW-MDB-032 Mentawai Sundaland C8-MY1061",colREG="Sundaland",!color=#3333ff]
	MTW-TLL-022[&LABLE_ID1="MTW-TLL-022 Mentawai (Mentawai) Sundaland This study C8-MY1067",LABLE_ID2="MTW-TLL-022 Mentawai Sundaland C8-MY1067",colREG="Sundaland",!color=#3333ff]
	MTW078[&LABLE_ID1="MTW078 Mentawai (Mentawai) Sundaland Jacobs et al. 2019* C8-MY1064",LABLE_ID2="MTW078 Mentawai Sundaland C8-MY1064",colREG="Sundaland",!color=#3333ff]
	NA18749[&LABLE_ID1="NA18749 Han Chinese East Asia 1000 Genome Consortium 2015 C3-CTS1003",LABLE_ID2="NA18749 Han Chinese East Asia C3-CTS1003",colREG="East Asia",!color=#ff9999]
	NA18971[&LABLE_ID1="NA18971 Japanese (Japan) East Asia 1000 Genome Consortium 2015 C1-Z31839",LABLE_ID2="NA18971 Japanese East Asia C1-Z31839",colREG="East Asia",!color=#ff9999]
	NA18989[&LABLE_ID1="NA18989 Japanese (Japan) East Asia 1000 Genome Consortium 2015 C1-CTS5225",LABLE_ID2="NA18989 Japanese East Asia C1-CTS5225",colREG="East Asia",!color=#ff9999]
	NA20889[&LABLE_ID1="NA20889 Gujarati World 1000 Genome Consortium 2015 C5-MY1081",LABLE_ID2="NA20889 Gujarati World C5-MY1081",colREG="World",!color=#666666]
	NA21118[&LABLE_ID1="NA21118 Gujarati World 1000 Genome Consortium 2015 C5-Z31734",LABLE_ID2="NA21118 Gujarati World C5-Z31734",colREG="World",!color=#666666]
	NA21133[&LABLE_ID1="NA21133 Gujarati World 1000 Genome Consortium 2015 C5-Z39947",LABLE_ID2="NA21133 Gujarati World C5-Z39947",colREG="World",!color=#666666]
	RAM005[&LABLE_ID1="RAM005 Flores_Rampasasa (Flores) Wallacea Jacobs et al. 2019* C8-MY1039",LABLE_ID2="RAM005 Flores_Rampasasa Wallacea C8-MY1039",colREG="Wallacea",!color=#66cc00]
	RAM008[&LABLE_ID1="RAM008 Flores_Rampasasa (Flores) Wallacea Jacobs et al. 2019* C7-MY1077",LABLE_ID2="RAM008 Flores_Rampasasa Wallacea C7-MY1077",colREG="Wallacea",!color=#66cc00]
	RAM022[&LABLE_ID1="RAM022 Flores_Rampasasa (Flores) Wallacea Jacobs et al. 2019* C8-MY1044",LABLE_ID2="RAM022 Flores_Rampasasa Wallacea C8-MY1044",colREG="Wallacea",!color=#66cc00]
	RAM024[&LABLE_ID1="RAM024 Flores_Rampasasa (Flores) Wallacea Jacobs et al. 2019* C8-MY1034",LABLE_ID2="RAM024 Flores_Rampasasa Wallacea C8-MY1034",colREG="Wallacea",!color=#66cc00]
	RAM025[&LABLE_ID1="RAM025 Flores_Rampasasa (Flores) Wallacea Jacobs et al. 2019* C8-MY1040",LABLE_ID2="RAM025 Flores_Rampasasa Wallacea C8-MY1040",colREG="Wallacea",!color=#66cc00]
	RAM038[&LABLE_ID1="RAM038 Flores_Rampasasa (Flores) Wallacea Jacobs et al. 2019* C8-MY1047",LABLE_ID2="RAM038 Flores_Rampasasa Wallacea C8-MY1047",colREG="Wallacea",!color=#66cc00]
	RAM067[&LABLE_ID1="RAM067 Flores_Rampasasa (Flores) Wallacea Jacobs et al. 2019* C8-MY1026",LABLE_ID2="RAM067 Flores_Rampasasa Wallacea C8-MY1026",colREG="Wallacea",!color=#66cc00]
	RAM105[&LABLE_ID1="RAM105 Flores_Rampasasa (Flores) Wallacea Jacobs et al. 2019* C8-MY1045",LABLE_ID2="RAM105 Flores_Rampasasa Wallacea C8-MY1045",colREG="Wallacea",!color=#66cc00]
	SLD-TBR-001[&LABLE_ID1="SLD-TBR-001 Tanimbar (Tanimbar) Wallacea Jacobs et al. 2019* C2-MY1128",LABLE_ID2="SLD-TBR-001 Tanimbar Wallacea C2-MY1128",colREG="Wallacea",!color=#66cc00]
	SLW40[&LABLE_ID1="SLW40 Sulawesi_Mandar (Sulawesi) Wallacea Jacobs et al. 2019* C2-MY1126",LABLE_ID2="SLW40 Sulawesi_Mandar Wallacea C2-MY1126",colREG="Wallacea",!color=#66cc00]
	SLW51[&LABLE_ID1="SLW51 Sulawesi_Mandar (Sulawesi) Wallacea Jacobs et al. 2019* C2-MY1113",LABLE_ID2="SLW51 Sulawesi_Mandar Wallacea C2-MY1113",colREG="Wallacea",!color=#66cc00]
	SMB-ANK-026[&LABLE_ID1="SMB-ANK-026 Anakalang (Sumba) Wallacea This study C2-MY1111",LABLE_ID2="SMB-ANK-026 Anakalang Wallacea C2-MY1111",colREG="Wallacea",!color=#66cc00]
	SMB-ANK-027[&LABLE_ID1="SMB-ANK-027 Anakalang (Sumba) Wallacea This study C2-MY1116",LABLE_ID2="SMB-ANK-027 Anakalang Wallacea C2-MY1116",colREG="Wallacea",!color=#66cc00]
	SMB-WNG-002[&LABLE_ID1="SMB-WNG-002 Wunga (Sumba) Wallacea This study C2-MY1121",LABLE_ID2="SMB-WNG-002 Wunga Wallacea C2-MY1121",colREG="Wallacea",!color=#66cc00]
	SMB-WNG-021[&LABLE_ID1="SMB-WNG-021 Wunga (Sumba) Wallacea This study C2-MY1112",LABLE_ID2="SMB-WNG-021 Wunga Wallacea C2-MY1112",colREG="Wallacea",!color=#66cc00]
	SS6002751[&LABLE_ID1="SS6002751 Malay Sundaland Wong et al. 2013 C8-MY1054",LABLE_ID2="SS6002751 Malay Sundaland C8-MY1054",colREG="Sundaland",!color=#3333ff]
	SS6002781[&LABLE_ID1="SS6002781 Malay Sundaland Wong et al. 2013 C5-MY1087",LABLE_ID2="SS6002781 Malay Sundaland C5-MY1087",colREG="Sundaland",!color=#3333ff]
	SS6002817[&LABLE_ID1="SS6002817 Malay Sundaland Wong et al. 2013 C8-MY1056",LABLE_ID2="SS6002817 Malay Sundaland C8-MY1056",colREG="Sundaland",!color=#3333ff]
	SS6002832[&LABLE_ID1="SS6002832 Malay Sundaland Wong et al. 2013 C2-MY1105_eq",LABLE_ID2="SS6002832 Malay Sundaland C2-MY1105_eq",colREG="Sundaland",!color=#3333ff]
	SS6003406[&LABLE_ID1="SS6003406 Malay Sundaland Wong et al. 2013 C3-MY1592",LABLE_ID2="SS6003406 Malay Sundaland C3-MY1592",colREG="Sundaland",!color=#3333ff]
	SS6004467[&LABLE_ID1="SS6004467 Dai East Asia Mallick et al. 2016 C3-MY1595",LABLE_ID2="SS6004467 Dai East Asia C3-MY1595",colREG="East Asia",!color=#ff9999]
	SS6004472[&LABLE_ID1="SS6004472 Papua_Sim (New Guinea) SahulN Mallick et al. 2016 C2-MY1103",LABLE_ID2="SS6004472 Papua_Sim SahulN C2-MY1103",colREG="SahulN",!color=#cc3300]
	SS6004477[&LABLE_ID1="SS6004477 Queensland_Australian (Australia) SahulS Mallick et al. 2016 C4-MY1091",LABLE_ID2="SS6004477 Queensland_Australian SahulS C4-MY1091",colREG="SahulS",!color=#009900]
	TL097[&LABLE_ID1="TL097 Ma'anyan (Borneo) Sundaland Jacobs et al. 2019* C8-MY1051",LABLE_ID2="TL097 Ma'anyan Sundaland C8-MY1051",colREG="Sundaland",!color=#3333ff]
	TL113[&LABLE_ID1="TL113 Ma'anyan (Borneo) Sundaland Jacobs et al. 2019* C8-MY1053",LABLE_ID2="TL113 Ma'anyan Sundaland C8-MY1053",colREG="Sundaland",!color=#3333ff]
	TL119[&LABLE_ID1="TL119 Ma'anyan (Borneo) Sundaland Jacobs et al. 2019* C8-MY1052",LABLE_ID2="TL119 Ma'anyan Sundaland C8-MY1052",colREG="Sundaland",!color=#3333ff]
	UV925[&LABLE_ID1="UV925 Nakanai Bileki (New Britain) SahulN Vernot et al. 2016 C2-MY1119",LABLE_ID2="UV925 Nakanai Bileki SahulN C2-MY1119",colREG="SahulN",!color=#cc3300]
	UV944[&LABLE_ID1="UV944 Nakanai Bileki (New Britain) SahulN Vernot et al. 2016 C2-MY1120",LABLE_ID2="UV944 Nakanai Bileki SahulN C2-MY1120",colREG="SahulN",!color=#cc3300]
;
end;
begin trees;
	tree TREE1 = [&R] (((((((((((ALR03[&rate_range={2.057989278901004E-8,1.5035587775482242E-6},height_95%_HPD={0.0,1.4799297787249088E-8},length_range={0.01505468241357,9194.536784068},height_median=7.501512300223112E-9,length_95%_HPD={2308.428271292,4210.776328794},height=7.73849214965594E-9,rate=7.591279474392058E-8,height_range={0.0,9.167706593871117E-8},rate_median=7.229644944326228E-8,length=31…
end;
begin figtree;
	set appearance.backgroundColorAttribute="Default";
	set appearance.backgroundColour=#ffffff;
	set appearance.branchColorAttribute="User selection";
	set appearance.branchColorGradient=false;
	set appearance.branchLineWidth=2.0;
	set appearance.branchMinLineWidth=0.0;
	set appearance.branchWidthAttribute="Fixed";
	set appearance.foregroundColour=#000000;
	set appearance.hilightingGradient=false;
	set appearance.selectionColour=#2d3680;
	set branchLabels.colorAttribute="User selection";
	set branchLabels.displayAttribute="FigHG";
	set branchLabels.fontName="sansserif";
	set branchLabels.fontSize=17;
	set branchLabels.fontStyle=0;
	set branchLabels.isShown=true;
	set branchLabels.significantDigits=4;
	set layout.expansion=317;
	set layout.layoutType="RECTILINEAR";
	set layout.zoom=69;
	set legend.attribute="FigHG";
	set legend.fontSize=10.0;
	set legend.isShown=false;
	set legend.significantDigits=4;
	set nodeBars.barWidth=4.0;
	set nodeBars.displayAttribute="height_95%_HPD";
	set nodeBars.isShown=false;
	set nodeLabels.colorAttribute="User selection";
	set nodeLabels.displayAttribute="label";
	set nodeLabels.fontName="sansserif";
	set nodeLabels.fontSize=10;
	set nodeLabels.fontStyle=0;
	set nodeLabels.isShown=true;
	set nodeLabels.significantDigits=4;
	set nodeShapeExternal.colourAttribute="User selection";
	set nodeShapeExternal.isShown=false;
	set nodeShapeExternal.minSize=10.0;
	set nodeShapeExternal.scaleType=Width;
	set nodeShapeExternal.shapeType=Circle;
	set nodeShapeExternal.size=4.0;
	set nodeShapeExternal.sizeAttribute="Fixed";
	set nodeShapeInternal.colourAttribute="User selection";
	set nodeShapeInternal.isShown=false;
	set nodeShapeInternal.minSize=10.0;
	set nodeShapeInternal.scaleType=Width;
	set nodeShapeInternal.shapeType=Circle;
	set nodeShapeInternal.size=4.0;
	set nodeShapeInternal.sizeAttribute="Fixed";
	set polarLayout.alignTipLabels=false;
	set polarLayout.angularRange=0;
	set polarLayout.rootAngle=0;
	set polarLayout.rootLength=100;
	set polarLayout.showRoot=true;
	set radialLayout.spread=0.0;
	set rectilinearLayout.alignTipLabels=false;
	set rectilinearLayout.curvature=0;
	set rectilinearLayout.rootLength=100;
	set scale.offsetAge=0.0;
	set scale.rootAge=1.0;
	set scale.scaleFactor=1.0;
	set scale.scaleRoot=false;
	set scaleAxis.automaticScale=true;
	set scaleAxis.fontSize=15.0;
	set scaleAxis.isShown=true;
	set scaleAxis.lineWidth=1.0;
	set scaleAxis.majorTicks=10000.0;
	set scaleAxis.minorTicks=5000.0;
	set scaleAxis.origin=0.0;
	set scaleAxis.reverseAxis=true;
	set scaleAxis.showGrid=true;
	set scaleBar.automaticScale=true;
	set scaleBar.fontSize=10.0;
	set scaleBar.isShown=false;
	set scaleBar.lineWidth=1.0;
	set scaleBar.scaleRange=7000.0;
	set tipLabels.colorAttribute="User selection";
	set tipLabels.displayAttribute="LABLE_ID1";
	set tipLabels.fontName="sansserif";
	set tipLabels.fontSize=14;
	set tipLabels.fontStyle=0;
	set tipLabels.isShown=true;
	set tipLabels.significantDigits=4;
	set trees.order=true;
	set trees.orderType="increasing";
	set trees.rooting=false;
	set trees.rootingType="User Selection";
	set trees.transform=false;
	set trees.transformType="cladogram";
end;
