# Supplementary material for: Episodes of Diversification and Isolation in Island Southeast Asian and Near Oceanian Male Lineages
Source: Mol Biol Evol. 2022 Feb 28;39(3):msac045. doi: 10.1093/molbev/msac045 (PMC8926390; doi:10.1093/molbev/msac045)
Supplement: msac045_Supplementary_Data [file msac045_supplementary_data.zip › MBE-21-1195_Karmin_Supplemental_File_S2_hg_MS_Tree_figtre.txt]

#NEXUS
begin taxa;
	dimensions ntax=154;
	taxlabels
	ALK-TBR-025[&LABLE_ID1="ALK-TBR-025 Tanimbar (Tanimbar) Wallacea Jacobs et al. 2019* M1a3-MY35",LABLE_ID2="ALK-TBR-025 Tanimbar Wallacea M1a3-MY35",colREG="Wallacea",!color=#66cc00]
	ALR04[&LABLE_ID1="ALR04 Alor (Alor) Wallacea Jacobs et al. 2019* M1e2-MY25",LABLE_ID2="ALR04 Alor Wallacea M1e2-MY25",colREG="Wallacea",!color=#66cc00]
	ALR06[&LABLE_ID1="ALR06 Alor (Alor) Wallacea Jacobs et al. 2019* S9f-MY149",LABLE_ID2="ALR06 Alor Wallacea S9f-MY149",colREG="Wallacea",!color=#66cc00]
	ALR21[&LABLE_ID1="ALR21 Alor (Alor) Wallacea Jacobs et al. 2019* S2-MY68",LABLE_ID2="ALR21 Alor Wallacea S2-MY68",colREG="Wallacea",!color=#66cc00]
	B00IEVB[&LABLE_ID1="B00IEVB Bannoni (Bougainville) SahulN This study M1g1-MY18",LABLE_ID2="B00IEVB Bannoni SahulN M1g1-MY18",colREG="SahulN",!color=#cc3300]
	B00IEVO[&LABLE_ID1="B00IEVO Enga (New Guinea) SahulN This study S10b-MY94",LABLE_ID2="B00IEVO Enga SahulN S10b-MY94",colREG="SahulN",!color=#cc3300]
	B00IEVQ[&LABLE_ID1="B00IEVQ Enga (New Guinea) SahulN This study M1b1-MY45",LABLE_ID2="B00IEVQ Enga SahulN M1b1-MY45",colREG="SahulN",!color=#cc3300]
	B00IEVW[&LABLE_ID1="B00IEVW Melpa (New Guinea) SahulN This study M1b3-MY41",LABLE_ID2="B00IEVW Melpa SahulN M1b3-MY41",colREG="SahulN",!color=#cc3300]
	B00IEW8[&LABLE_ID1="B00IEW8 Maisin (New Guinea) SahulN This study S9g-MY150",LABLE_ID2="B00IEW8 Maisin SahulN S9g-MY150",colREG="SahulN",!color=#cc3300]
	B00IEWG[&LABLE_ID1="B00IEWG Melpa (New Guinea) SahulN This study M1b1-MY48",LABLE_ID2="B00IEWG Melpa SahulN M1b1-MY48",colREG="SahulN",!color=#cc3300]
	B00IEWJ[&LABLE_ID1="B00IEWJ Melpa (New Guinea) SahulN This study M1c1-MY60",LABLE_ID2="B00IEWJ Melpa SahulN M1c1-MY60",colREG="SahulN",!color=#cc3300]
	B00IEWM[&LABLE_ID1="B00IEWM Telei (New Guinea) SahulN This study M1g1-MY17",LABLE_ID2="B00IEWM Telei SahulN M1g1-MY17",colREG="SahulN",!color=#cc3300]
	B00IEWR[&LABLE_ID1="B00IEWR Maipi (New Guinea) SahulN This study S10b-MY93",LABLE_ID2="B00IEWR Maipi SahulN S10b-MY93",colREG="SahulN",!color=#cc3300]
	B00IWTM[&LABLE_ID1="B00IWTM Sasinalin-Era (New Guinea) SahulN This study M1c3-MY61",LABLE_ID2="B00IWTM Sasinalin-Era SahulN M1c3-MY61",colREG="SahulN",!color=#cc3300]
	B00IWTN[&LABLE_ID1="B00IWTN Melpa (New Guinea) SahulN This study M1b1-MY47",LABLE_ID2="B00IWTN Melpa SahulN M1b1-MY47",colREG="SahulN",!color=#cc3300]
	B00IWTQ[&LABLE_ID1="B00IWTQ Wiru (New Guinea) SahulN This study M1h2-P94",LABLE_ID2="B00IWTQ Wiru SahulN M1h2-P94",colREG="SahulN",!color=#cc3300]
	B00IWTR[&LABLE_ID1="B00IWTR Kamea (New Guinea) SahulN This study S9j1-MY160",LABLE_ID2="B00IWTR Kamea SahulN S9j1-MY160",colREG="SahulN",!color=#cc3300]
	B00IWTT[&LABLE_ID1="B00IWTT Gapapainwa (New Guinea) SahulN This study M1c7-Z43832",LABLE_ID2="B00IWTT Gapapainwa SahulN M1c7-Z43832",colREG="SahulN",!color=#cc3300]
	B00IWTU[&LABLE_ID1="B00IWTU Kewabi-Poroma (New Guinea) SahulN This study S9b3-MY133",LABLE_ID2="B00IWTU Kewabi-Poroma SahulN S9b3-MY133",colREG="SahulN",!color=#cc3300]
	B00IWTX[&LABLE_ID1="B00IWTX karkar (New Guinea) SahulN This study S10e2-MY89",LABLE_ID2="B00IWTX karkar SahulN S10e2-MY89",colREG="SahulN",!color=#cc3300]
	B00IWU1[&LABLE_ID1="B00IWU1 Enga (New Guinea) SahulN This study M1b1-MY43",LABLE_ID2="B00IWU1 Enga SahulN M1b1-MY43",colREG="SahulN",!color=#cc3300]
	B00IWU3[&LABLE_ID1="B00IWU3 Oksap_Meng (New Guinea) SahulN This study S9b2-MY138",LABLE_ID2="B00IWU3 Oksap_Meng SahulN S9b2-MY138",colREG="SahulN",!color=#cc3300]
	BNA01[&LABLE_ID1="BNA01 Flores_Bena (Flores) Wallacea Jacobs et al. 2019* M1a2-MY31",LABLE_ID2="BNA01 Flores_Bena Wallacea M1a2-MY31",colREG="Wallacea",!color=#66cc00]
	BNA05[&LABLE_ID1="BNA05 Flores_Bena (Flores) Wallacea Jacobs et al. 2019* M1a2-MY30",LABLE_ID2="BNA05 Flores_Bena Wallacea M1a2-MY30",colREG="Wallacea",!color=#66cc00]
	BRE10[&LABLE_ID1="BRE10 Flores_Bere (Flores) Wallacea Jacobs et al. 2019* M1c6-MY53",LABLE_ID2="BRE10 Flores_Bere Wallacea M1c6-MY53",colREG="Wallacea",!color=#66cc00]
	CBL55[&LABLE_ID1="CBL55 Flores_Cibol (Flores) Wallacea Jacobs et al. 2019* M1c6-MY52",LABLE_ID2="CBL55 Flores_Cibol Wallacea M1c6-MY52",colREG="Wallacea",!color=#66cc00]
	DTT-KEI-006[&LABLE_ID1="DTT-KEI-006 Kei (Kei) Wallacea Jacobs et al. 2019* S10f1-MY82",LABLE_ID2="DTT-KEI-006 Kei Wallacea S10f1-MY82",colREG="Wallacea",!color=#66cc00]
	DTT-KEI-031[&LABLE_ID1="DTT-KEI-031 Kei (Kei) Wallacea Jacobs et al. 2019* C2-MY1115",LABLE_ID2="DTT-KEI-031 Kei Wallacea C2-MY1115",colREG="Wallacea",!color=#66cc00]
	EGAN00001072787[&LABLE_ID1="EGAN00001072787 Queensland_Gunganji (Australia) SahulS Bergström et al.2016 S12-Z41926",LABLE_ID2="EGAN00001072787 Queensland_Gunganji SahulS S12-Z41926",colREG="SahulS",!color=#009900]
	EGAN00001072789[&LABLE_ID1="EGAN00001072789 Queensland_SE (Australia) SahulS Bergström et al.2016 S4c-Z41924",LABLE_ID2="EGAN00001072789 Queensland_SE SahulS S4c-Z41924",colREG="SahulS",!color=#009900]
	EGAN00001089015[&LABLE_ID1="EGAN00001089015 Mer (Australia) SahulS Bergström et al.2016 M1c6-Z42323",LABLE_ID2="EGAN00001089015 Mer SahulS M1c6-Z42323",colREG="SahulS",!color=#009900]
	EGAN00001089016[&LABLE_ID1="EGAN00001089016 Queensland_Gunganji (Australia) SahulS Bergström et al.2016 S7-MY128",LABLE_ID2="EGAN00001089016 Queensland_Gunganji SahulS S7-MY128",colREG="SahulS",!color=#009900]
	EGAN00001192720[&LABLE_ID1="EGAN00001192720 Pilbara_WA (Australia) SahulS Bergström et al.2016 S8-Z41753",LABLE_ID2="EGAN00001192720 Pilbara_WA SahulS S8-Z41753",colREG="SahulS",!color=#009900]
	EGAN00001196788[&LABLE_ID1="EGAN00001196788 Queensand_N_Kuranda (Australia) SahulS Bergström et al.2016 S4a-P401",LABLE_ID2="EGAN00001196788 Queensand_N_Kuranda SahulS S4a-P401",colREG="SahulS",!color=#009900]
	EGAN00001196789[&LABLE_ID1="EGAN00001196789 Mer (Australia) SahulS Bergström et al.2016 M1c6-Z42330",LABLE_ID2="EGAN00001196789 Mer SahulS M1c6-Z42330",colREG="SahulS",!color=#009900]
	EGAN00001196790[&LABLE_ID1="EGAN00001196790 Queensland_Mount_Isa (Australia) SahulS Bergström et al.2016 S8-Z41759",LABLE_ID2="EGAN00001196790 Queensland_Mount_Isa SahulS S8-Z41759",colREG="SahulS",!color=#009900]
	EGAN00001279036[&LABLE_ID1="EGAN00001279036 Kundiawa (New Guinea) SahulN Malaspinas et al. 2016 S9b1-MY143",LABLE_ID2="EGAN00001279036 Kundiawa SahulN S9b1-MY143",colREG="SahulN",!color=#cc3300]
	EGAN00001279037[&LABLE_ID1="EGAN00001279037 Kundiawa (New Guinea) SahulN Malaspinas et al. 2016 S10a-MY75",LABLE_ID2="EGAN00001279037 Kundiawa SahulN S10a-MY75",colREG="SahulN",!color=#cc3300]
	EGAN00001279038[&LABLE_ID1="EGAN00001279038 Kundiawa (New Guinea) SahulN Malaspinas et al. 2016 S9b1-MY140",LABLE_ID2="EGAN00001279038 Kundiawa SahulN S9b1-MY140",colREG="SahulN",!color=#cc3300]
	EGAN00001279039[&LABLE_ID1="EGAN00001279039 Kundiawa (New Guinea) SahulN Malaspinas et al. 2016 S9b1-MY142",LABLE_ID2="EGAN00001279039 Kundiawa SahulN S9b1-MY142",colREG="SahulN",!color=#cc3300]
	EGAN00001279040[&LABLE_ID1="EGAN00001279040 Kundiawa (New Guinea) SahulN Malaspinas et al. 2016 M13b-MY40",LABLE_ID2="EGAN00001279040 Kundiawa SahulN M13b-MY40",colREG="SahulN",!color=#cc3300]
	EGAN00001279041[&LABLE_ID1="EGAN00001279041 Mendi (New Guinea) SahulN Malaspinas et al. 2016 S9k-MY165",LABLE_ID2="EGAN00001279041 Mendi SahulN S9k-MY165",colREG="SahulN",!color=#cc3300]
	EGAN00001279042[&LABLE_ID1="EGAN00001279042 Mendi (New Guinea) SahulN Malaspinas et al. 2016 M1c2-MY57",LABLE_ID2="EGAN00001279042 Mendi SahulN M1c2-MY57",colREG="SahulN",!color=#cc3300]
	EGAN00001279043[&LABLE_ID1="EGAN00001279043 Mendi (New Guinea) SahulN Malaspinas et al. 2016 S9k2-MY164",LABLE_ID2="EGAN00001279043 Mendi SahulN S9k2-MY164",colREG="SahulN",!color=#cc3300]
	EGAN00001279044[&LABLE_ID1="EGAN00001279044 Mendi (New Guinea) SahulN Malaspinas et al. 2016 S9b3-MY136",LABLE_ID2="EGAN00001279044 Mendi SahulN S9b3-MY136",colREG="SahulN",!color=#cc3300]
	EGAN00001279045[&LABLE_ID1="EGAN00001279045 Mendi (New Guinea) SahulN Malaspinas et al. 2016 S9k1-MY167",LABLE_ID2="EGAN00001279045 Mendi SahulN S9k1-MY167",colREG="SahulN",!color=#cc3300]
	EGAN00001279046[&LABLE_ID1="EGAN00001279046 Tari (New Guinea) SahulN Malaspinas et al. 2016 S9k1-MY171",LABLE_ID2="EGAN00001279046 Tari SahulN S9k1-MY171",colREG="SahulN",!color=#cc3300]
	EGAN00001279047[&LABLE_ID1="EGAN00001279047 Tari (New Guinea) SahulN Malaspinas et al. 2016 S9k1-MY170",LABLE_ID2="EGAN00001279047 Tari SahulN S9k1-MY170",colREG="SahulN",!color=#cc3300]
	EGAN00001279048[&LABLE_ID1="EGAN00001279048 Tari (New Guinea) SahulN Malaspinas et al. 2016 S9k1-MY166",LABLE_ID2="EGAN00001279048 Tari SahulN S9k1-MY166",colREG="SahulN",!color=#cc3300]
	EGAN00001279049[&LABLE_ID1="EGAN00001279049 Tari (New Guinea) SahulN Malaspinas et al. 2016 S9k1-MY169",LABLE_ID2="EGAN00001279049 Tari SahulN S9k1-MY169",colREG="SahulN",!color=#cc3300]
	EGAN00001279050[&LABLE_ID1="EGAN00001279050 Tari (New Guinea) SahulN Malaspinas et al. 2016 S9k1-FT61388",LABLE_ID2="EGAN00001279050 Tari SahulN S9k1-FT61388",colREG="SahulN",!color=#cc3300]
	EGAN00001279051[&LABLE_ID1="EGAN00001279051 Marawaka (New Guinea) SahulN Malaspinas et al. 2016 S9j1-MY162",LABLE_ID2="EGAN00001279051 Marawaka SahulN S9j1-MY162",colREG="SahulN",!color=#cc3300]
	EGAN00001279052[&LABLE_ID1="EGAN00001279052 Marawaka (New Guinea) SahulN Malaspinas et al. 2016 S9j2-MY158",LABLE_ID2="EGAN00001279052 Marawaka SahulN S9j2-MY158",colREG="SahulN",!color=#cc3300]
	EGAN00001279053[&LABLE_ID1="EGAN00001279053 Marawaka (New Guinea) SahulN Malaspinas et al. 2016 S9j1-MY161",LABLE_ID2="EGAN00001279053 Marawaka SahulN S9j1-MY161",colREG="SahulN",!color=#cc3300]
	EGAN00001279054[&LABLE_ID1="EGAN00001279054 Marawaka (New Guinea) SahulN Malaspinas et al. 2016 S9j2-MY155",LABLE_ID2="EGAN00001279054 Marawaka SahulN S9j2-MY155",colREG="SahulN",!color=#cc3300]
	EGAN00001279055[&LABLE_ID1="EGAN00001279055 Marawaka (New Guinea) SahulN Malaspinas et al. 2016 S9j2-MY157",LABLE_ID2="EGAN00001279055 Marawaka SahulN S9j2-MY157",colREG="SahulN",!color=#cc3300]
	FAN-KEI-011[&LABLE_ID1="FAN-KEI-011 Kei (Kei) Wallacea Jacobs et al. 2019* S10c-MY101",LABLE_ID2="FAN-KEI-011 Kei Wallacea S10c-MY101",colREG="Wallacea",!color=#66cc00]
	FAN-KEI-024[&LABLE_ID1="FAN-KEI-024 Kei (Kei) Wallacea Jacobs et al. 2019* S10c-MY102",LABLE_ID2="FAN-KEI-024 Kei Wallacea S10c-MY102",colREG="Wallacea",!color=#66cc00]
	FLT042[&LABLE_ID1="FLT042 Lembata_Timur_Kadakewa (Lembata) Wallacea Jacobs et al. 2019* S9a-MY130",LABLE_ID2="FLT042 Lembata_Timur_Kadakewa Wallacea S9a-MY130",colREG="Wallacea",!color=#66cc00]
	FLT060[&LABLE_ID1="FLT060 Lembata_Waipukang (Lembata) Wallacea Jacobs et al. 2019* O1a-MY237",LABLE_ID2="FLT060 Lembata_Waipukang Wallacea O1a-MY237",colREG="Wallacea",!color=#66cc00]
	FLT077[&LABLE_ID1="FLT077 Lembata_Waipukang (Lembata) Wallacea Jacobs et al. 2019* O1a-MY250",LABLE_ID2="FLT077 Lembata_Waipukang Wallacea O1a-MY250",colREG="Wallacea",!color=#66cc00]
	FLT078[&LABLE_ID1="FLT078 Lembata_Waipukang (Lembata) Wallacea Jacobs et al. 2019* S10c-MY98",LABLE_ID2="FLT078 Lembata_Waipukang Wallacea S10c-MY98",colREG="Wallacea",!color=#66cc00]
	GRC15491807[&LABLE_ID1="GRC15491807 Raiatea (Raiatea) Remote Oceania Hudjashov et al. 2018 S6c-MY117",LABLE_ID2="GRC15491807 Raiatea Remote Oceania S6c-MY117",colREG="Remote Oceania",!color=#cc3300]
	GRC15560107[&LABLE_ID1="GRC15560107 Jewish World Behar et al.2017 G1-Z26333",LABLE_ID2="GRC15560107 Jewish World G1-Z26333",colREG="World",!color=#666666]
	GRC15560180[&LABLE_ID1="GRC15560180 Jewish World Behar et al.2017 G2-Y12978",LABLE_ID2="GRC15560180 Jewish World G2-Y12978",colREG="World",!color=#666666]
	GS000010844-ASM[&LABLE_ID1="GS000010844-ASM Jewish World Carmi et al. 2014 G2-MY1514",LABLE_ID2="GS000010844-ASM Jewish World G2-MY1514",colREG="World",!color=#666666]
	GS000013739-ASM[&LABLE_ID1="GS000013739-ASM North_Ossetian World Karmin et al. 2015 G2-A200",LABLE_ID2="GS000013739-ASM North_Ossetian World G2-A200",colREG="World",!color=#666666]
	GS000013752-ASM[&LABLE_ID1="GS000013752-ASM Kazakh World Karmin et al. 2015 C3-L1373",LABLE_ID2="GS000013752-ASM Kazakh World C3-L1373",colREG="World",!color=#666666]
	GS000016935-ASM[&LABLE_ID1="GS000016935-ASM Lebbo (Borneo) Sundaland Karmin et al. 2015 S9h1-MY147",LABLE_ID2="GS000016935-ASM Lebbo Sundaland S9h1-MY147",colREG="Sundaland",!color=#3333ff]
	GS000016941-ASM[&LABLE_ID1="GS000016941-ASM Bajo (Sulawesi) Wallacea Karmin et al. 2015 S11-B275",LABLE_ID2="GS000016941-ASM Bajo Wallacea S11-B275",colREG="Wallacea",!color=#66cc00]
	GS000022076-ASM[&LABLE_ID1="GS000022076-ASM Yakut World Karmin et al. 2015 N-L708",LABLE_ID2="GS000022076-ASM Yakut World N-L708",colREG="World",!color=#666666]
	GS000035240-ASM[&LABLE_ID1="GS000035240-ASM Swede World Karmin et al. 2015 R1a1e-Z287",LABLE_ID2="GS000035240-ASM Swede World R1a1e-Z287",colREG="World",!color=#666666]
	GS000035249-ASM[&LABLE_ID1="GS000035249-ASM Aeta (Luzon) PhilTwn Karmin et al. 2015 S1-B276",LABLE_ID2="GS000035249-ASM Aeta PhilTwn S1-B276",colREG="PhilTwn",!color=#ffcc00]
	GS000035250-ASM[&LABLE_ID1="GS000035250-ASM Aeta (Luzon) PhilTwn Karmin et al. 2015 S1-Z33750",LABLE_ID2="GS000035250-ASM Aeta PhilTwn S1-Z33750",colREG="PhilTwn",!color=#ffcc00]
	GS000035256-ASM[&LABLE_ID1="GS000035256-ASM Kosipe (New Guinea) SahulN Karmin et al. 2015 M1c4-B271",LABLE_ID2="GS000035256-ASM Kosipe SahulN M1c4-B271",colREG="SahulN",!color=#cc3300]
	GS000035260-ASM[&LABLE_ID1="GS000035260-ASM Kosipe (New Guinea) SahulN Karmin et al. 2015 M1c5-Z33740",LABLE_ID2="GS000035260-ASM Kosipe SahulN M1c5-Z33740",colREG="SahulN",!color=#cc3300]
	GS000035365-ASM[&LABLE_ID1="GS000035365-ASM Kosipe (New Guinea) SahulN Karmin et al. 2015 M1c4-B270",LABLE_ID2="GS000035365-ASM Kosipe SahulN M1c4-B270",colREG="SahulN",!color=#cc3300]
	GS000035392-ASM[&LABLE_ID1="GS000035392-ASM Agta (Luzon) PhilTwn Karmin et al. 2015 P2-B253",LABLE_ID2="GS000035392-ASM Agta PhilTwn P2-B253",colREG="PhilTwn",!color=#ffcc00]
	HG02040[&LABLE_ID1="HG02040 KinhMSEA Polaris Diversity F4-Z40734",LABLE_ID2="HG02040 Kinh MSEA F4-Z40734",colREG="MSEA",!color=#cc66ff]
	HG03742[&LABLE_ID1="HG03742 Telugu World 1000 Genome Consortium 2015 NO1-MY1504",LABLE_ID2="HG03742 Telugu World NO1-MY1504",colREG="World",!color=#666666]
	KJG04[&LABLE_ID1="KJG04 Sulawesi_Kajang (Sulawesi) Wallacea Jacobs et al. 2019* O3i-MY977",LABLE_ID2="KJG04 Sulawesi_Kajang Wallacea O3i-MY977",colREG="Wallacea",!color=#66cc00]
	KJG25[&LABLE_ID1="KJG25 Sulawesi_Kajang (Sulawesi) Wallacea Jacobs et al. 2019* S10g-MY84",LABLE_ID2="KJG25 Sulawesi_Kajang Wallacea S10g-MY84",colREG="Wallacea",!color=#66cc00]
	LP6005441-DNA_A10[&LABLE_ID1="LP6005441-DNA_A10 Papuan (New Guinea) SahulN Mallick et al. 2016 M1d-FGC24709",LABLE_ID2="LP6005441-DNA_A10 Papuan SahulN M1d-FGC24709",colREG="SahulN",!color=#cc3300]
	LP6005443-DNA_A08[&LABLE_ID1="LP6005443-DNA_A08 Papuan (New Guinea) SahulN Mallick et al. 2016 M1c3-SK1889",LABLE_ID2="LP6005443-DNA_A08 Papuan SahulN M1c3-SK1889",colREG="SahulN",!color=#cc3300]
	LP6005443-DNA_B08[&LABLE_ID1="LP6005443-DNA_B08 Papuan (New Guinea) SahulN Mallick et al. 2016 M1b2-P51",LABLE_ID2="LP6005443-DNA_B08 Papuan SahulN M1b2-P51",colREG="SahulN",!color=#cc3300]
	LP6005443-DNA_C07[&LABLE_ID1="LP6005443-DNA_C07 Papuan (New Guinea) SahulN Mallick et al. 2016 S10a-MY77",LABLE_ID2="LP6005443-DNA_C07 Papuan SahulN S10a-MY77",colREG="SahulN",!color=#cc3300]
	LP6005443-DNA_E01[&LABLE_ID1="LP6005443-DNA_E01 LahuEast Asia Mallick et al. 2016 F-M427",LABLE_ID2="LP6005443-DNA_E01 Lahu East Asia F-M427",colREG="East Asia",!color=#ff9999]
	LP6005443-DNA_E07[&LABLE_ID1="LP6005443-DNA_E07 Papuan (New Guinea) SahulN Mallick et al. 2016 S9c-M226.1",LABLE_ID2="LP6005443-DNA_E07 Papuan SahulN S9c-M226.1",colREG="SahulN",!color=#cc3300]
	LP6005443-DNA_F07[&LABLE_ID1="LP6005443-DNA_F07 Papuan (New Guinea) SahulN Mallick et al. 2016 M1a3-MY35",LABLE_ID2="LP6005443-DNA_F07 Papuan SahulN M1a3-MY35",colREG="SahulN",!color=#cc3300]
	LP6005443-DNA_F08[&LABLE_ID1="LP6005443-DNA_F08 Papuan (New Guinea) SahulN Mallick et al. 2016 S10a-MY76",LABLE_ID2="LP6005443-DNA_F08 Papuan SahulN S10a-MY76",colREG="SahulN",!color=#cc3300]
	LP6005443-DNA_G07[&LABLE_ID1="LP6005443-DNA_G07 Papuan (New Guinea) SahulN Mallick et al. 2016 S9d-Z41351",LABLE_ID2="LP6005443-DNA_G07 Papuan SahulN S9d-Z41351",colREG="SahulN",!color=#cc3300]
	LP6005443-DNA_H07[&LABLE_ID1="LP6005443-DNA_H07 Papuan (New Guinea) SahulN Mallick et al. 2016 S9e-Z41506",LABLE_ID2="LP6005443-DNA_H07 Papuan SahulN S9e-Z41506",colREG="SahulN",!color=#cc3300]
	LP6007076-DNA_A01[&LABLE_ID1="LP6007076-DNA_A01 Kashmiri_Pandit World Mallick et al. 2016 Q2a-M25",LABLE_ID2="LP6007076-DNA_A01 Kashmiri_Pandit World Q2a-M25",colREG="World",!color=#666666]
	MPI-025[&LABLE_ID1="MPI-025 Korowai, Mappi (New Guinea) SahulN Jacobs et al. 2019* M1a1-MY28",LABLE_ID2="MPI-025 Korowai, Mappi SahulN M1a1-MY28",colREG="SahulN",!color=#cc3300]
	MPI-030[&LABLE_ID1="MPI-030 Korowai, Mappi (New Guinea) SahulN Jacobs et al. 2019* S10f2-MY83",LABLE_ID2="MPI-030 Korowai, Mappi SahulN S10f2-MY83",colREG="SahulN",!color=#cc3300]
	MPI-065[&LABLE_ID1="MPI-065 Korowai, Mappi (New Guinea) SahulN Jacobs et al. 2019* M1a1-MY28",LABLE_ID2="MPI-065 Korowai, Mappi SahulN M1a1-MY28",colREG="SahulN",!color=#cc3300]
	MPI-074[&LABLE_ID1="MPI-074 Korowai, Mappi (New Guinea) SahulN Jacobs et al. 2019* M1e1-MY22",LABLE_ID2="MPI-074 Korowai, Mappi SahulN M1e1-MY22",colREG="SahulN",!color=#cc3300]
	MPI-376[&LABLE_ID1="MPI-376 Korowai, Mappi (New Guinea) SahulN Jacobs et al. 2019* M1e1-MY21",LABLE_ID2="MPI-376 Korowai, Mappi SahulN M1e1-MY21",colREG="SahulN",!color=#cc3300]
	NA18558-200-37-ASM[&LABLE_ID1="NA18558-200-37-ASM ChineseEast Asia Personal Genomes Project N-M231",LABLE_ID2="NA18558-200-37-ASM Chinese East Asia N-M231",colREG="East Asia",!color=#ff9999]
	NA20845-200-37-ASM[&LABLE_ID1="NA20845-200-37-ASM Gujarati World Drmanac et al. 2010 R2a-B294",LABLE_ID2="NA20845-200-37-ASM Gujarati World R2a-B294",colREG="World",!color=#666666]
	NG06[&LABLE_ID1="NG06 Papuan (New Guinea) SahulN Jacobs et al. 2019* S9d-MY144",LABLE_ID2="NG06 Papuan SahulN S9d-MY144",colREG="SahulN",!color=#cc3300]
	NG66[&LABLE_ID1="NG66 Papuan (New Britain) SahulN Jacobs et al. 2019* M1f-Z43414",LABLE_ID2="NG66 Papuan SahulN M1f-Z43414",colREG="SahulN",!color=#cc3300]
	PNG001[&LABLE_ID1="PNG001 Enga (New Guinea) SahulN This study S9b3-MY135",LABLE_ID2="PNG001 Enga SahulN S9b3-MY135",colREG="SahulN",!color=#cc3300]
	PNG076[&LABLE_ID1="PNG076 Enga (New Guinea) SahulN This study S10b-MY99",LABLE_ID2="PNG076 Enga SahulN S10b-MY99",colREG="SahulN",!color=#cc3300]
	RAM087[&LABLE_ID1="RAM087 Flores_Rampasasa (Flores) Wallacea Jacobs et al. 2019* M1c6-MY50",LABLE_ID2="RAM087 Flores_Rampasasa Wallacea M1c6-MY50",colREG="Wallacea",!color=#66cc00]
	SLD-TBR-022[&LABLE_ID1="SLD-TBR-022 Tanimbar (Tanimbar) Wallacea Jacobs et al. 2019* M1a3-MY38",LABLE_ID2="SLD-TBR-022 Tanimbar Wallacea M1a3-MY38",colREG="Wallacea",!color=#66cc00]
	SLW13[&LABLE_ID1="SLW13 Sulawesi_Mandar (Sulawesi) Wallacea Jacobs et al. 2019* S3-MY69",LABLE_ID2="SLW13 Sulawesi_Mandar Wallacea S3-MY69",colREG="Wallacea",!color=#66cc00]
	SLW36[&LABLE_ID1="SLW36 Sulawesi_Mandar (Sulawesi) Wallacea Jacobs et al. 2019* S9h2-MY146",LABLE_ID2="SLW36 Sulawesi_Mandar Wallacea S9h2-MY146",colREG="Wallacea",!color=#66cc00]
	SLW42[&LABLE_ID1="SLW42 Sulawesi_Mandar (Sulawesi) Wallacea Jacobs et al. 2019* NO2-MY1510",LABLE_ID2="SLW42 Sulawesi_Mandar Wallacea NO2-MY1510",colREG="Wallacea",!color=#66cc00]
	SLW54[&LABLE_ID1="SLW54 Sulawesi_Mandar (Sulawesi) Wallacea Jacobs et al. 2019* S9i-MY152",LABLE_ID2="SLW54 Sulawesi_Mandar Wallacea S9i-MY152",colREG="Wallacea",!color=#66cc00]
	SMT01[&LABLE_ID1="SMT01 Sumatra (Sumatra) Sundaland Jacobs et al. 2019* O3i-MY984",LABLE_ID2="SMT01 Sumatra Sundaland O3i-MY984",colREG="Sundaland",!color=#3333ff]
	SMT03[&LABLE_ID1="SMT03 Sumatra (Sumatra) Sundaland Jacobs et al. 2019* NO2-MY1508",LABLE_ID2="SMT03 Sumatra Sundaland NO2-MY1508",colREG="Sundaland",!color=#3333ff]
	SMT12[&LABLE_ID1="SMT12 Sumatra (Sumatra) Sundaland Jacobs et al. 2019* NO2-MY1509",LABLE_ID2="SMT12 Sumatra Sundaland NO2-MY1509",colREG="Sundaland",!color=#3333ff]
	SS6002749[&LABLE_ID1="SS6002749 Malay Sundaland Wong et al. 2013 NO2-MY1505",LABLE_ID2="SS6002749 Malay Sundaland NO2-MY1505",colREG="Sundaland",!color=#3333ff]
	SS6002783[&LABLE_ID1="SS6002783 Malay Sundaland Wong et al. 2013 P2-MY1512",LABLE_ID2="SS6002783 Malay Sundaland P2-MY1512",colREG="Sundaland",!color=#3333ff]
	SS6002786[&LABLE_ID1="SS6002786 Malay Sundaland Wong et al. 2013 S9i-MY152",LABLE_ID2="SS6002786 Malay Sundaland S9i-MY152",colREG="Sundaland",!color=#3333ff]
	SS6002805[&LABLE_ID1="SS6002805 Malay Sundaland Wong et al. 2013 F3-MY1502",LABLE_ID2="SS6002805 Malay Sundaland F3-MY1502",colREG="Sundaland",!color=#3333ff]
	SS6002826[&LABLE_ID1="SS6002826 Malay Sundaland Wong et al. 2013 R2a-Y1299",LABLE_ID2="SS6002826 Malay Sundaland R2a-Y1299",colREG="Sundaland",!color=#3333ff]
	SS6002830[&LABLE_ID1="SS6002830 Malay Sundaland Wong et al. 2013 P2-MY1513",LABLE_ID2="SS6002830 Malay Sundaland P2-MY1513",colREG="Sundaland",!color=#3333ff]
	SS6003431[&LABLE_ID1="SS6003431 Malay Sundaland Wong et al. 2013 R1a2b-L657",LABLE_ID2="SS6003431 Malay Sundaland R1a2b-L657",colREG="Sundaland",!color=#3333ff]
	SS6004476[&LABLE_ID1="SS6004476 Karitiana World Mallick et al. 2016 Q1a-M848",LABLE_ID2="SS6004476 Karitiana World Q1a-M848",colREG="World",!color=#666666]
	TL004[&LABLE_ID1="TL004 Ma'anyan (Borneo) Sundaland Jacobs et al. 2019* S10c-MY97",LABLE_ID2="TL004 Ma'anyan Sundaland S10c-MY97",colREG="Sundaland",!color=#3333ff]
	TMB-TBR-027[&LABLE_ID1="TMB-TBR-027 Tanimbar (Tanimbar) Wallacea Jacobs et al. 2019* M1a3-MY37",LABLE_ID2="TMB-TBR-027 Tanimbar Wallacea M1a3-MY37",colREG="Wallacea",!color=#66cc00]
	UV043[&LABLE_ID1="UV043 Baining (New Britain) SahulN Vernot et al. 2016 M3b-MY5",LABLE_ID2="UV043 Baining SahulN M3b-MY5",colREG="SahulN",!color=#cc3300]
	UV1003[&LABLE_ID1="UV1003 Nakanai Loso (New Britain) SahulN Vernot et al. 2016 S6d3-MY122",LABLE_ID2="UV1003 Nakanai Loso SahulN S6d3-MY122",colREG="SahulN",!color=#cc3300]
	UV1042[&LABLE_ID1="UV1042 Mamusi (New Britain) SahulN Vernot et al. 2016 S6a-MY114",LABLE_ID2="UV1042 Mamusi SahulN S6a-MY114",colREG="SahulN",!color=#cc3300]
	UV1134[&LABLE_ID1="UV1134 Ata (New Britain) SahulN Vernot et al. 2016 S6d3-MY121",LABLE_ID2="UV1134 Ata SahulN S6d3-MY121",colREG="SahulN",!color=#cc3300]
	UV1196[&LABLE_ID1="UV1196 Melamala (New Britain) SahulN Vernot et al. 2016 S5-MY109",LABLE_ID2="UV1196 Melamala SahulN S5-MY109",colREG="SahulN",!color=#cc3300]
	UV1224[&LABLE_ID1="UV1224 Mamusi (New Britain) SahulN Vernot et al. 2016 M3c-MY4",LABLE_ID2="UV1224 Mamusi SahulN M3c-MY4",colREG="SahulN",!color=#cc3300]
	UV1230[&LABLE_ID1="UV1230 Ata (New Britain) SahulN Vernot et al. 2016 M1g2-MY15",LABLE_ID2="UV1230 Ata SahulN M1g2-MY15",colREG="SahulN",!color=#cc3300]
	UV1260[&LABLE_ID1="UV1260 Mangseng (New Britain) SahulN Vernot et al. 2016 S4b-MY103",LABLE_ID2="UV1260 Mangseng SahulN S4b-MY103",colREG="SahulN",!color=#cc3300]
	UV1263[&LABLE_ID1="UV1263 Pasismanua (New Britain) SahulN Vernot et al. 2016 S6d1-MY127",LABLE_ID2="UV1263 Pasismanua SahulN S6d1-MY127",colREG="SahulN",!color=#cc3300]
	UV1266[&LABLE_ID1="UV1266 Pasismanua (New Britain) SahulN Vernot et al. 2016 S6d1-MY126",LABLE_ID2="UV1266 Pasismanua SahulN S6d1-MY126",colREG="SahulN",!color=#cc3300]
	UV305[&LABLE_ID1="UV305 Baining (New Britain) SahulN Vernot et al. 2016 M1g5-MY9",LABLE_ID2="UV305 Baining SahulN M1g5-MY9",colREG="SahulN",!color=#cc3300]
	UV500[&LABLE_ID1="UV500 Lavongai North (New Hanover ) SahulN Vernot et al. 2016 M1g4-MY11",LABLE_ID2="UV500 Lavongai North SahulN M1g4-MY11",colREG="SahulN",!color=#cc3300]
	UV518[&LABLE_ID1="UV518 Mussau (Mussau) SahulN Vernot et al. 2016 S6b-MY116",LABLE_ID2="UV518 Mussau SahulN S6b-MY116",colREG="SahulN",!color=#cc3300]
	UV573[&LABLE_ID1="UV573 Nailik (New Ireland ) SahulN Vernot et al. 2016 S10e1-MY88",LABLE_ID2="UV573 Nailik SahulN S10e1-MY88",colREG="SahulN",!color=#cc3300]
	UV580[&LABLE_ID1="UV580 Nailik (New Ireland ) SahulN Vernot et al. 2016 S10e1-MY88",LABLE_ID2="UV580 Nailik SahulN S10e1-MY88",colREG="SahulN",!color=#cc3300]
	UV886[&LABLE_ID1="UV886 Nakanai Bileki (New Britain) SahulN Vernot et al. 2016 M3a-MY2",LABLE_ID2="UV886 Nakanai Bileki SahulN M3a-MY2",colREG="SahulN",!color=#cc3300]
	UV910[&LABLE_ID1="UV910 Nakanai Bileki (New Britain) SahulN Vernot et al. 2016 M4-MY8891",LABLE_ID2="UV910 Nakanai Bileki SahulN M4-MY8891",colREG="SahulN",!color=#cc3300]
	UV919[&LABLE_ID1="UV919 Nakanai Bileki (New Britain) SahulN Vernot et al. 2016 S5-MY112",LABLE_ID2="UV919 Nakanai Bileki SahulN S5-MY112",colREG="SahulN",!color=#cc3300]
	UV923[&LABLE_ID1="UV923 Nakanai Bileki (New Britain) SahulN Vernot et al. 2016 S6d2-MY124",LABLE_ID2="UV923 Nakanai Bileki SahulN S6d2-MY124",colREG="SahulN",!color=#cc3300]
	UV927[&LABLE_ID1="UV927 Nakanai Bileki (New Britain) SahulN Vernot et al. 2016 M1h1-MY8",LABLE_ID2="UV927 Nakanai Bileki SahulN M1h1-MY8",colREG="SahulN",!color=#cc3300]
	UV931[&LABLE_ID1="UV931 Nakanai Bileki (New Britain) SahulN Vernot et al. 2016 M1g3-MY13",LABLE_ID2="UV931 Nakanai Bileki SahulN M1g3-MY13",colREG="SahulN",!color=#cc3300]
	UV940[&LABLE_ID1="UV940 Nakanai Bileki (New Britain) SahulN Vernot et al. 2016 S4c-MY104",LABLE_ID2="UV940 Nakanai Bileki SahulN S4c-MY104",colREG="SahulN",!color=#cc3300]
	UV946[&LABLE_ID1="UV946 Nakanai (New Britain) SahulN Vernot et al. 2016 S5-MY107",LABLE_ID2="UV946 Nakanai SahulN S5-MY107",colREG="SahulN",!color=#cc3300]
	UV952[&LABLE_ID1="UV952 Nakanai (New Britain) SahulN Vernot et al. 2016 M4-MY64",LABLE_ID2="UV952 Nakanai SahulN M4-MY64",colREG="SahulN",!color=#cc3300]
	UV958[&LABLE_ID1="UV958 Nakanai (New Britain) SahulN Vernot et al. 2016 M3a-MY2",LABLE_ID2="UV958 Nakanai SahulN M3a-MY2",colREG="SahulN",!color=#cc3300]
	UV964[&LABLE_ID1="UV964 Nakanai (New Britain) SahulN Vernot et al. 2016 M4-MY65",LABLE_ID2="UV964 Nakanai SahulN M4-MY65",colREG="SahulN",!color=#cc3300]
	UV971[&LABLE_ID1="UV971 Nakanai (New Britain) SahulN Vernot et al. 2016 M1h1-MY8",LABLE_ID2="UV971 Nakanai SahulN M1h1-MY8",colREG="SahulN",!color=#cc3300]
	UV979[&LABLE_ID1="UV979 Nakanai (New Britain) SahulN Vernot et al. 2016 M1h1-MY8",LABLE_ID2="UV979 Nakanai SahulN M1h1-MY8",colREG="SahulN",!color=#cc3300]
	UV986[&LABLE_ID1="UV986 Nakanai (New Britain) SahulN Vernot et al. 2016 S5-MY111",LABLE_ID2="UV986 Nakanai SahulN S5-MY111",colREG="SahulN",!color=#cc3300]
	WAR-KEI-005[&LABLE_ID1="WAR-KEI-005 Kei (Kei) Wallacea Jacobs et al. 2019* M1e3-MY24",LABLE_ID2="WAR-KEI-005 Kei Wallacea M1e3-MY24",colREG="Wallacea",!color=#66cc00]
	WAR-KEI-030[&LABLE_ID1="WAR-KEI-030 Kei (Kei) Wallacea Jacobs et al. 2019* M1a4-MY34",LABLE_ID2="WAR-KEI-030 Kei Wallacea M1a4-MY34",colREG="Wallacea",!color=#66cc00]
;
end;
begin trees;
	tree TREE1 = [&R] (((((((((((((((UV573[&rate_range={2.783618134314521E-8,5.760736905260394E-8},height_95%_HPD={0.0,1.4726538211107254E-8},length_range={0.128622861656,1014.570380256},height_median=8.003553375601768E-9,length_95%_HPD={3.137680378429,298.0698614973},height=8.08659039271734E-9,rate=4.0599225876236725E-8,height_range={0.0,2.380693331360817E-8},rate_median=4.051324151288745E-8,length=…
end;
begin figtree;
	set appearance.backgroundColorAttribute="Default";
	set appearance.backgroundColour=#ffffff;
	set appearance.branchColorAttribute="User selection";
	set appearance.branchColorGradient=false;
	set appearance.branchLineWidth=2.0;
	set appearance.branchMinLineWidth=0.0;
	set appearance.branchWidthAttribute="Fixed";
	set appearance.foregroundColour=#000000;
	set appearance.hilightingGradient=false;
	set appearance.selectionColour=#2d3680;
	set branchLabels.colorAttribute="User selection";
	set branchLabels.displayAttribute="FigHG";
	set branchLabels.fontName="sansserif";
	set branchLabels.fontSize=22;
	set branchLabels.fontStyle=0;
	set branchLabels.isShown=true;
	set branchLabels.significantDigits=4;
	set layout.expansion=396;
	set layout.layoutType="RECTILINEAR";
	set layout.zoom=158;
	set legend.attribute="height";
	set legend.fontSize=10.0;
	set legend.isShown=false;
	set legend.significantDigits=4;
	set nodeBars.barWidth=4.0;
	set nodeBars.displayAttribute="height_95%_HPD";
	set nodeBars.isShown=true;
	set nodeLabels.colorAttribute="User selection";
	set nodeLabels.displayAttribute="height_median";
	set nodeLabels.fontName="sansserif";
	set nodeLabels.fontSize=13;
	set nodeLabels.fontStyle=0;
	set nodeLabels.isShown=true;
	set nodeLabels.significantDigits=2;
	set nodeShapeExternal.colourAttribute="User selection";
	set nodeShapeExternal.isShown=false;
	set nodeShapeExternal.minSize=10.0;
	set nodeShapeExternal.scaleType=Width;
	set nodeShapeExternal.shapeType=Circle;
	set nodeShapeExternal.size=4.0;
	set nodeShapeExternal.sizeAttribute="Fixed";
	set nodeShapeInternal.colourAttribute="User selection";
	set nodeShapeInternal.isShown=false;
	set nodeShapeInternal.minSize=10.0;
	set nodeShapeInternal.scaleType=Width;
	set nodeShapeInternal.shapeType=Circle;
	set nodeShapeInternal.size=4.0;
	set nodeShapeInternal.sizeAttribute="Fixed";
	set polarLayout.alignTipLabels=false;
	set polarLayout.angularRange=0;
	set polarLayout.rootAngle=0;
	set polarLayout.rootLength=100;
	set polarLayout.showRoot=true;
	set radialLayout.spread=0.0;
	set rectilinearLayout.alignTipLabels=false;
	set rectilinearLayout.curvature=0;
	set rectilinearLayout.rootLength=100;
	set scale.offsetAge=0.0;
	set scale.rootAge=1.0;
	set scale.scaleFactor=1.0;
	set scale.scaleRoot=false;
	set scaleAxis.automaticScale=true;
	set scaleAxis.fontSize=18.0;
	set scaleAxis.isShown=true;
	set scaleAxis.lineWidth=1.0;
	set scaleAxis.majorTicks=10000.0;
	set scaleAxis.minorTicks=5000.0;
	set scaleAxis.origin=0.0;
	set scaleAxis.reverseAxis=true;
	set scaleAxis.showGrid=true;
	set scaleBar.automaticScale=true;
	set scaleBar.fontSize=10.0;
	set scaleBar.isShown=false;
	set scaleBar.lineWidth=1.0;
	set scaleBar.scaleRange=7000.0;
	set tipLabels.colorAttribute="User selection";
	set tipLabels.displayAttribute="LABLE_ID1";
	set tipLabels.fontName="sansserif";
	set tipLabels.fontSize=14;
	set tipLabels.fontStyle=0;
	set tipLabels.isShown=true;
	set tipLabels.significantDigits=4;
	set trees.order=true;
	set trees.orderType="increasing";
	set trees.rooting=false;
	set trees.rootingType="User Selection";
	set trees.transform=false;
	set trees.transformType="cladogram";
end;
