# Supplementary material for: Episodes of Diversification and Isolation in Island Southeast Asian and Near Oceanian Male Lineages
Source: Mol Biol Evol. 2022 Feb 28;39(3):msac045. doi: 10.1093/molbev/msac045 (PMC8926390; doi:10.1093/molbev/msac045)
Supplement: msac045_Supplementary_Data [file msac045_supplementary_data.zip › MBE-21-1195_Karmin_Supplemental_File_S3_hg_O_Tree_figtre.txt]

#NEXUS
begin taxa;
	dimensions ntax=259;
	taxlabels
	ALK-TBR-025[&LABLE_ID1="ALK-TBR-025 Tanimbar (Tanimbar) Wallacea Jacobs et al. 2019* M1a3-MY35",LABLE_ID2="ALK-TBR-025 Tanimbar Wallacea M1a3-MY35",colREG="Wallacea",!color=#66cc00,LAB1="ALK-TBR-025 Tanimbar (Tanimbar) Wallacea M1a3-MY35",LAB2="ALK-TBR-025 Tanimbar Wallacea M1a3-MY35 This study (Indon, Cox)",COLOrig="Indonesia",colHG="M1a3-MY35",col8Reg="Wallacea",color9REG="Wallacea"]
	B00IEV8[&LABLE_ID1="B00IEV8 Motuna (Bougainville) SahulN This study O1a-MY227",LABLE_ID2="B00IEV8 Motuna SahulN O1a-MY227",colREG="SahulN",!color=#cc3300,LAB1="B00IEV8 Motuna (Bougainville) SahulN O1a-MY227",LAB2="B00IEV8 Motuna SahulN O1a-MY227 Unpublished (Francois Ricaut; Nicolas Burcato)",COLOrig="Papua",colHG="O1a-MY227",col8Reg="SahulN",color9REG="SahulN"]
	B00IEVE[&LABLE_ID1="B00IEVE Magu (New Guinea) SahulN This study O3i-MY954",LABLE_ID2="B00IEVE Magu SahulN O3i-MY954",colREG="SahulN",!color=#cc3300,LAB1="B00IEVE Magu (New Guinea) SahulN O3i-MY954",LAB2="B00IEVE Magu SahulN O3i-MY954 Unpublished (Francois Ricaut; Nicolas Burcato)",COLOrig="Papua",colHG="O3i-MY954",col8Reg="SahulN",color9REG="SahulN"]
	B00IEVG[&LABLE_ID1="B00IEVG Motu (New Guinea) SahulN This study O3i-MY955",LABLE_ID2="B00IEVG Motu SahulN O3i-MY955",colREG="SahulN",!color=#cc3300,LAB1="B00IEVG Motu (New Guinea) SahulN O3i-MY955",LAB2="B00IEVG Motu SahulN O3i-MY955 Unpublished (Francois Ricaut; Nicolas Burcato)",COLOrig="Papua",colHG="O3i-MY955",col8Reg="SahulN",color9REG="SahulN"]
	B00IEVR[&LABLE_ID1="B00IEVR Orokolo (New Guinea) SahulN This study O2a1-MY902",LABLE_ID2="B00IEVR Orokolo SahulN O2a1-MY902",colREG="SahulN",!color=#cc3300,LAB1="B00IEVR Orokolo (New Guinea) SahulN O2a1-MY902",LAB2="B00IEVR Orokolo SahulN O2a1-MY902 Unpublished (Francois Ricaut; Nicolas Burcato)",COLOrig="Papua",colHG="O2a1-MY902",col8Reg="SahulN",color9REG="SahulN"]
	B00IEW5[&LABLE_ID1="B00IEW5 Suau-Wedau (New Guinea) SahulN This study O1c-MY269",LABLE_ID2="B00IEW5 Suau-Wedau SahulN O1c-MY269",colREG="SahulN",!color=#cc3300,LAB1="B00IEW5 Suau-Wedau (New Guinea) SahulN O1c-MY269",LAB2="B00IEW5 Suau-Wedau SahulN O1c-MY269 Unpublished (Francois Ricaut; Nicolas Burcato)",COLOrig="Papua",colHG="O1c-MY269",col8Reg="SahulN",color9REG="SahulN"]
	B00IEWR[&LABLE_ID1="B00IEWR Maipi (New Guinea) SahulN This study S10b-MY93",LABLE_ID2="B00IEWR Maipi SahulN S10b-MY93",colREG="SahulN",!color=#cc3300,LAB1="B00IEWR Maipi (New Guinea) SahulN S10b-MY93",LAB2="B00IEWR Maipi SahulN S10b-MY93 Unpublished (Francois Ricaut; Nicolas Burcato)",COLOrig="Papua",colHG="S10b-MY93",col8Reg="SahulN",color9REG="SahulN"]
	B00IWTW[&LABLE_ID1="B00IWTW Pidgin (New Guinea) SahulN This study O1a-MY226",LABLE_ID2="B00IWTW Pidgin SahulN O1a-MY226",colREG="SahulN",!color=#cc3300,LAB1="B00IWTW Pidgin (New Guinea) SahulN O1a-MY226",LAB2="B00IWTW Pidgin SahulN O1a-MY226 Unpublished (Francois Ricaut; Nicolas Burcato)",COLOrig="Papua",colHG="O1a-MY226",col8Reg="SahulN",color9REG="SahulN"]
	BLI615[&LABLE_ID1="BLI615 Bali_Gadon (Bali) Sundaland Jacobs et al. 2019* O2a2-MY901",LABLE_ID2="BLI615 Bali_Gadon Sundaland O2a2-MY901",colREG="Sundaland",!color=#3333ff,LAB1="BLI615 Bali_Gadon (Bali) Sundaland O2a2-MY901",LAB2="BLI615 Bali_Gadon Sundaland O2a2-MY901 This study (Indon, Cox)",COLOrig="Indonesia",colHG="O2a2-MY901",col8Reg="Sundaland",color9REG="Sundaland"]
	CBL49[&LABLE_ID1="CBL49 Flores_Cibol (Flores) Wallacea Jacobs et al. 2019* O3i-MY969",LABLE_ID2="CBL49 Flores_Cibol Wallacea O3i-MY969",colREG="Wallacea",!color=#66cc00,LAB1="CBL49 Flores_Cibol (Flores) Wallacea O3i-MY969",LAB2="CBL49 Flores_Cibol Wallacea O3i-MY969 This study (Indon, Cox)",COLOrig="Indonesia",colHG="O3i-MY969",col8Reg="Wallacea",color9REG="Wallacea"]
	DNG05[&LABLE_ID1="DNG05 Java_Dieng (Java) Sundaland Jacobs et al. 2019* O2a2-MY290",LABLE_ID2="DNG05 Java_Dieng Sundaland O2a2-MY290",colREG="Sundaland",!color=#3333ff,LAB1="DNG05 Java_Dieng (Java) Sundaland O2a2-MY290",LAB2="DNG05 Java_Dieng Sundaland O2a2-MY290 This study (Indon, Cox)",COLOrig="Indonesia",colHG="O2a2-MY290",col8Reg="Sundaland",color9REG="Sundaland"]
	DNG06[&LABLE_ID1="DNG06 Java_Dieng (Java) Sundaland Jacobs et al. 2019* O1a-MY213",LABLE_ID2="DNG06 Java_Dieng Sundaland O1a-MY213",colREG="Sundaland",!color=#3333ff,LAB1="DNG06 Java_Dieng (Java) Sundaland O1a-MY213",LAB2="DNG06 Java_Dieng Sundaland O1a-MY213 This study (Indon, Cox)",COLOrig="Indonesia",colHG="O1a-MY213",col8Reg="Sundaland",color9REG="Sundaland"]
	DNG09[&LABLE_ID1="DNG09 Java_Dieng (Java) Sundaland Jacobs et al. 2019* O2a2-MY286",LABLE_ID2="DNG09 Java_Dieng Sundaland O2a2-MY286",colREG="Sundaland",!color=#3333ff,LAB1="DNG09 Java_Dieng (Java) Sundaland O2a2-MY286",LAB2="DNG09 Java_Dieng Sundaland O2a2-MY286 This study (Indon, Cox)",COLOrig="Indonesia",colHG="O2a2-MY286",col8Reg="Sundaland",color9REG="Sundaland"]
	DNG34[&LABLE_ID1="DNG34 Java_Dieng (Java) Sundaland Jacobs et al. 2019* O1a-MY255",LABLE_ID2="DNG34 Java_Dieng Sundaland O1a-MY255",colREG="Sundaland",!color=#3333ff,LAB1="DNG34 Java_Dieng (Java) Sundaland O1a-MY255",LAB2="DNG34 Java_Dieng Sundaland O1a-MY255 This study (Indon, Cox)",COLOrig="Indonesia",colHG="O1a-MY255",col8Reg="Sundaland",color9REG="Sundaland"]
	DTT-KEI-031[&LABLE_ID1="DTT-KEI-031 Kei (Kei) Wallacea Jacobs et al. 2019* C2-MY1115",LABLE_ID2="DTT-KEI-031 Kei Wallacea C2-MY1115",colREG="Wallacea",!color=#66cc00,LAB1="DTT-KEI-031 Kei (Kei) Wallacea C2-MY1115",LAB2="DTT-KEI-031 Kei Wallacea C2-MY1115 This study (Indon, Cox)",COLOrig="Indonesia",colHG="C2-MY1115",col8Reg="Wallacea",color9REG="Wallacea"]
	FDT-TBR-004[&LABLE_ID1="FDT-TBR-004 Tanimbar (Tanimbar) Wallacea Jacobs et al. 2019* O3i-MY963",LABLE_ID2="FDT-TBR-004 Tanimbar Wallacea O3i-MY963",colREG="Wallacea",!color=#66cc00,LAB1="FDT-TBR-004 Tanimbar (Tanimbar) Wallacea O3i-MY963",LAB2="FDT-TBR-004 Tanimbar Wallacea O3i-MY963 This study (Indon, Cox)",COLOrig="Indonesia",colHG="O3i-MY963",col8Reg="Wallacea",color9REG="Wallacea"]
	FLT060[&LABLE_ID1="FLT060 Lembata_Waipukang (Lembata) Wallacea Jacobs et al. 2019* O1a-MY237",LABLE_ID2="FLT060 Lembata_Waipukang Wallacea O1a-MY237",colREG="Wallacea",!color=#66cc00,LAB1="FLT060 Lembata_Waipukang (Lembata) Wallacea O1a-MY237",LAB2="FLT060 Lembata_Waipukang Wallacea O1a-MY237 This study (Indon, Cox)",COLOrig="Indonesia",colHG="O1a-MY237",col8Reg="Wallacea",color9REG="Wallacea"]
	FLT077[&LABLE_ID1="FLT077 Lembata_Waipukang (Lembata) Wallacea Jacobs et al. 2019* O1b-MY250",LABLE_ID2="FLT077 Lembata_Waipukang Wallacea O1b-MY250",colREG="Wallacea",!color=#66cc00,LAB1="FLT077 Lembata_Waipukang (Lembata) Wallacea O1a-MY250",LAB2="FLT077 Lembata_Waipukang Wallacea O1a-MY250 This study (Indon, Cox)",COLOrig="Indonesia",colHG="O1a-MY250",col8Reg="Wallacea",color9REG="Wallacea"]
	GRC15491808[&LABLE_ID1="GRC15491808 Raiatea (Raiatea) Remote Oceania Hudjashov et al. 2018 O3i-MY957",LABLE_ID2="GRC15491808 Raiatea Remote Oceania O3i-MY957",colREG="Remote Oceania",!color=#00cccc,LAB1="GRC15491808 Raiatea (Raiatea) OcePolyn O3i-MY957",LAB2="GRC15491808 Raiatea OcePolyn O3i-MY957 Hudjashov 2018",COLOrig="Polynesia",colHG="O3i-MY957",col8Reg="OcePolyn",color9REG="OcePolyn"]
	GRC15491809[&LABLE_ID1="GRC15491809 Raiatea (Raiatea) Remote Oceania Hudjashov et al. 2018 O6a-MF31684",LABLE_ID2="GRC15491809 Raiatea Remote Oceania O6a-MF31684",colREG="Remote Oceania",!color=#00cccc,LAB1="GRC15491809 Raiatea (Raiatea) OcePolyn O6a-MF31684",LAB2="GRC15491809 Raiatea OcePolyn O6a-MF31684 Hudjashov 2018",COLOrig="Polynesia",colHG="O6a-MF31684",col8Reg="OcePolyn",color9REG="OcePol…
	GRC15560107[&LABLE_ID1="GRC15560107 Jewish World Behar et al.2017 G1-Z26333",LABLE_ID2="GRC15560107 Jewish World G1-Z26333",colREG="World",!color=#666666,LAB1="GRC15560107 Jewish (Jewish) World G1",LAB2="GRC15560107 Jewish World G1 Behar 2017",COLOrig="Near East",colHG="G1",col8Reg="World",color9REG="World"]
	GRC15560180[&LABLE_ID1="GRC15560180 Jewish World Behar et al.2017 G2-Y12978",LABLE_ID2="GRC15560180 Jewish World G2-Y12978",colREG="World",!color=#666666,LAB1="GRC15560180 Jewish (Jewish) World G2",LAB2="GRC15560180 Jewish World G2 Behar 2017",COLOrig="Near East",colHG="G2",col8Reg="World",color9REG="World"]
	GS000010844-ASM[&LABLE_ID1="GS000010844-ASM Jewish World Carmi et al. 2014 G2-MY1514",LABLE_ID2="GS000010844-ASM Jewish World G2-MY1514",colREG="World",!color=#666666,LAB1="GS000010844-ASM Jewish (Ashkenazi-Jew) World G2",LAB2="GS000010844-ASM Jewish World G2 Carmi et al. 2014",COLOrig="Near East",colHG="G2",col8Reg="World",color9REG="World"]
	GS000013739-ASM[&LABLE_ID1="GS000013739-ASM North_Ossetian World Karmin et al. 2015 G2-A200",LABLE_ID2="GS000013739-ASM North_Ossetian World G2-A200",colREG="World",!color=#666666,LAB1="GS000013739-ASM North_Ossetian (North_Ossetian) World G2",LAB2="GS000013739-ASM North_Ossetian World G2 Karmin et al. 2015",COLOrig="Caucasus",colHG="G2",col8Reg="World",color9REG="World"]
	GS000013752-ASM[&LABLE_ID1="GS000013752-ASM Kazakh World Karmin et al. 2015 C3-L1373",LABLE_ID2="GS000013752-ASM Kazakh World C3-L1373",colREG="World",!color=#666666,LAB1="GS000013752-ASM Kazakh (Kazakh) World C3-L1373",LAB2="GS000013752-ASM Kazakh World C3-L1373 Karmin et al. 2015",COLOrig="Central Asia",colHG="C3-L1373",col8Reg="World",color9REG="World"]
	GS000016660-ASM[&LABLE_ID1="GS000016660-ASM Han Chinese East Asia 1000 Genome Consortium 2015 O6a-CTS4241",LABLE_ID2="GS000016660-ASM Han Chinese East Asia O6a-CTS4241",colREG="East Asia",!color=#ff9999,LAB1="GS000016660-ASM Han Chinese (Han) East Asia O6a-CTS4241",LAB2="GS000016660-ASM Han Chinese East Asia O6a-CTS4241 1000 Genome Consortium 2015",COLOrig="East Asia",colHG="O6a-CTS4241",col8Reg=…
	GS000016662-ASM[&LABLE_ID1="GS000016662-ASM Han Chinese East Asia 1000 Genome Consortium 2015 O4-MY915",LABLE_ID2="GS000016662-ASM Han Chinese East Asia O4-MY915",colREG="East Asia",!color=#ff9999,LAB1="GS000016662-ASM Han Chinese (Han) East Asia O4-MY915",LAB2="GS000016662-ASM Han Chinese East Asia O4-MY915 1000 Genome Consortium 2015",COLOrig="East Asia",colHG="O4-MY915",col8Reg="East Asia",col…
	GS000016681-ASM[&LABLE_ID1="GS000016681-ASM Han Chinese East Asia 1000 Genome Consortium 2015 O6b-MY1005",LABLE_ID2="GS000016681-ASM Han Chinese East Asia O6b-MY1005",colREG="East Asia",!color=#ff9999,LAB1="GS000016681-ASM Han Chinese (Han) East Asia O6b-MY1005",LAB2="GS000016681-ASM Han Chinese East Asia O6b-MY1005 1000 Genome Consortium 2015",COLOrig="East Asia",colHG="O6b-MY1005",col8Reg="East…
	GS000016683-ASM[&LABLE_ID1="GS000016683-ASM Han Chinese East Asia 1000 Genome Consortium 2015 O6a-MF21617",LABLE_ID2="GS000016683-ASM Han Chinese East Asia O6a-MF21617",colREG="East Asia",!color=#ff9999,LAB1="GS000016683-ASM Han Chinese (Han) East Asia O6a-MF21617",LAB2="GS000016683-ASM Han Chinese East Asia O6a-MF21617 1000 Genome Consortium 2015",COLOrig="East Asia",colHG="O6a-MF21617",col8Reg=…
	GS000016714-ASM[&LABLE_ID1="GS000016714-ASM Han Chinese East Asia 1000 Genome Consortium 2015 O6b-CTS1933",LABLE_ID2="GS000016714-ASM Han Chinese East Asia O6b-CTS1933",colREG="East Asia",!color=#ff9999,LAB1="GS000016714-ASM Han Chinese (Han) East Asia O6b-CTS1933",LAB2="GS000016714-ASM Han Chinese East Asia O6b-CTS1933 1000 Genome Consortium 2015",COLOrig="East Asia",colHG="O6b-CTS1933",col8Reg=…
	GS000016719-ASM[&LABLE_ID1="GS000016719-ASM Han Chinese East Asia 1000 Genome Consortium 2015 O5-MY918",LABLE_ID2="GS000016719-ASM Han Chinese East Asia O5-MY918",colREG="East Asia",!color=#ff9999,LAB1="GS000016719-ASM Han Chinese (Han) East Asia O5-MY918",LAB2="GS000016719-ASM Han Chinese East Asia O5-MY918 1000 Genome Consortium 2015",COLOrig="East Asia",colHG="O5-MY918",col8Reg="East Asia",col…
	GS000016803-ASM[&LABLE_ID1="GS000016803-ASM Gond World Karmin et al. 2015 O2a2-B422",LABLE_ID2="GS000016803-ASM Gond World O2a2-B422",colREG="World",!color=#666666,LAB1="GS000016803-ASM Gond (Gond, Madhya-Pradesh) World O2a2-B422",LAB2="GS000016803-ASM Gond World O2a2-B422 Karmin et al. 2015",COLOrig="South Asia",colHG="O2a2-B422",col8Reg="World",color9REG="World"]
	GS000016804-ASM[&LABLE_ID1="GS000016804-ASM Ho World Karmin et al. 2015 O2a2-MY271",LABLE_ID2="GS000016804-ASM Ho World O2a2-MY271",colREG="World",!color=#666666,LAB1="GS000016804-ASM Ho (Ho, Jharkhand) World O2a2-MY271",LAB2="GS000016804-ASM Ho World O2a2-MY271 Karmin et al. 2015",COLOrig="South Asia",colHG="O2a2-MY271",col8Reg="World",color9REG="World"]
	GS000016835-ASM[&LABLE_ID1="GS000016835-ASM Han Chinese East Asia 1000 Genome Consortium 2015 O7-F1025",LABLE_ID2="GS000016835-ASM Han Chinese East Asia O7-F1025",colREG="East Asia",!color=#ff9999,LAB1="GS000016835-ASM Han Chinese (Han) East Asia O7-F1025",LAB2="GS000016835-ASM Han Chinese East Asia O7-F1025 1000 Genome Consortium 2015",COLOrig="East Asia",colHG="O7-F1025",col8Reg="East Asia",col…
	GS000016839-ASM[&LABLE_ID1="GS000016839-ASM Han Chinese East Asia 1000 Genome Consortium 2015 O3b-A9472",LABLE_ID2="GS000016839-ASM Han Chinese East Asia O3b-A9472",colREG="East Asia",!color=#ff9999,LAB1="GS000016839-ASM Han Chinese (Han) East Asia O3b-A9472",LAB2="GS000016839-ASM Han Chinese East Asia O3b-A9472 1000 Genome Consortium 2015",COLOrig="East Asia",colHG="O3b-A9472",col8Reg="East Asia…
	GS000016842-ASM[&LABLE_ID1="GS000016842-ASM Han Chinese East Asia 1000 Genome Consortium 2015 O3a-MY933",LABLE_ID2="GS000016842-ASM Han Chinese East Asia O3a-MY933",colREG="East Asia",!color=#ff9999,LAB1="GS000016842-ASM Han Chinese (Han) East Asia O3a-MY933",LAB2="GS000016842-ASM Han Chinese East Asia O3a-MY933 1000 Genome Consortium 2015",COLOrig="East Asia",colHG="O3a-MY933",col8Reg="East Asia…
	GS000016843-ASM[&LABLE_ID1="GS000016843-ASM Han Chinese East Asia 1000 Genome Consortium 2015 O6a-CTS2107",LABLE_ID2="GS000016843-ASM Han Chinese East Asia O6a-CTS2107",colREG="East Asia",!color=#ff9999,LAB1="GS000016843-ASM Han Chinese (Han) East Asia O6a-CTS2107",LAB2="GS000016843-ASM Han Chinese East Asia O6a-CTS2107 1000 Genome Consortium 2015",COLOrig="East Asia",colHG="O6a-CTS2107",col8Reg=…
	GS000016860-ASM[&LABLE_ID1="GS000016860-ASM Han Chinese East Asia 1000 Genome Consortium 2015 O3-CTS8490",LABLE_ID2="GS000016860-ASM Han Chinese East Asia O3-CTS8490",colREG="East Asia",!color=#ff9999,LAB1="GS000016860-ASM Han Chinese (Han) East Asia O3-CTS8490",LAB2="GS000016860-ASM Han Chinese East Asia O3-CTS8490 1000 Genome Consortium 2015",COLOrig="East Asia",colHG="O3-CTS8490",col8Reg="East…
	GS000016867-ASM[&LABLE_ID1="GS000016867-ASM Han Chinese East Asia 1000 Genome Consortium 2015 O3f-CTS123",LABLE_ID2="GS000016867-ASM Han Chinese East Asia O3f-CTS123",colREG="East Asia",!color=#ff9999,LAB1="GS000016867-ASM Han Chinese (Han) East Asia O3f-CTS123",LAB2="GS000016867-ASM Han Chinese East Asia O3f-CTS123 1000 Genome Consortium 2015",COLOrig="East Asia",colHG="O3f-CTS123",col8Reg="East…
	GS000016869-ASM[&LABLE_ID1="GS000016869-ASM Han Chinese East Asia 1000 Genome Consortium 2015 O2a-MY912",LABLE_ID2="GS000016869-ASM Han Chinese East Asia O2a-MY912",colREG="East Asia",!color=#ff9999,LAB1="GS000016869-ASM Han Chinese (Han) East Asia O2a-MY912",LAB2="GS000016869-ASM Han Chinese East Asia O2a-MY912 1000 Genome Consortium 2015",COLOrig="East Asia",colHG="O2a-MY912",col8Reg="East Asia…
	GS000016977-ASM[&LABLE_ID1="GS000016977-ASM Han Chinese East Asia 1000 Genome Consortium 2015 O3h-MY996",LABLE_ID2="GS000016977-ASM Han Chinese East Asia O3h-MY996",colREG="East Asia",!color=#ff9999,LAB1="GS000016977-ASM Han Chinese (Han) East Asia O3h-MY996",LAB2="GS000016977-ASM Han Chinese East Asia O3h-MY996 1000 Genome Consortium 2015",COLOrig="East Asia",colHG="O3h-MY996",col8Reg="East Asia…
	GS000016987-ASM[&LABLE_ID1="GS000016987-ASM Han Chinese East Asia 1000 Genome Consortium 2015 O3b-MY939",LABLE_ID2="GS000016987-ASM Han Chinese East Asia O3b-MY939",colREG="East Asia",!color=#ff9999,LAB1="GS000016987-ASM Han Chinese (Han) East Asia O3b-MY939",LAB2="GS000016987-ASM Han Chinese East Asia O3b-MY939 1000 Genome Consortium 2015",COLOrig="East Asia",colHG="O3b-MY939",col8Reg="East Asia…
	GS000017006-ASM[&LABLE_ID1="GS000017006-ASM Bajo (Sulawesi) Wallacea Karmin et al. 2015 O3i-MY1013",LABLE_ID2="GS000017006-ASM Bajo Wallacea O3i-MY1013",colREG="Wallacea",!color=#66cc00,LAB1="GS000017006-ASM Bajo (Sulawesi) Wallacea O3i-MY1013",LAB2="GS000017006-ASM Bajo Wallacea O3i-MY1013 Karmin et al. 2015",COLOrig="Indonesia",colHG="O3i-MY1013",col8Reg="Wallacea",color9REG="Wallacea"]
	GS000017007-ASM[&LABLE_ID1="GS000017007-ASM Lebbo (Borneo) Sundaland Karmin et al. 2015 O2a2-MY298",LABLE_ID2="GS000017007-ASM Lebbo Sundaland O2a2-MY298",colREG="Sundaland",!color=#3333ff,LAB1="GS000017007-ASM Lebbo (Borneo) Sundaland O2a2-MY298",LAB2="GS000017007-ASM Lebbo Sundaland O2a2-MY298 Karmin et al. 2015",COLOrig="Indonesia",colHG="O2a2-MY298",col8Reg="Sundaland",color9REG="Sundaland"]
	GS000017031-ASM[&LABLE_ID1="GS000017031-ASM Han Chinese East Asia 1000 Genome Consortium 2015 O6b-MY1002",LABLE_ID2="GS000017031-ASM Han Chinese East Asia O6b-MY1002",colREG="East Asia",!color=#ff9999,LAB1="GS000017031-ASM Han Chinese (Han) East Asia O6b-MY1002",LAB2="GS000017031-ASM Han Chinese East Asia O6b-MY1002 1000 Genome Consortium 2015",COLOrig="East Asia",colHG="O6b-MY1002",col8Reg="East…
	GS000019901-ASM[&LABLE_ID1="GS000019901-ASM Burmese MSEA Karmin et al. 2015 O3a1-B457",LABLE_ID2="GS000019901-ASM Burmese MSEA O3a1-B457",colREG="MSEA",!color=#cc66ff,LAB1="GS000019901-ASM Burmese (Burmese) Sundaland O3a1-B457",LAB2="GS000019901-ASM Burmese MSEA O3a1-B457 Karmin et al. 2015",COLOrig="South East Asia, Mainland",colHG="O3a1-B457",col8Reg="Sundaland",color9REG="MSEA"]
	GS000019902-ASM[&LABLE_ID1="GS000019902-ASM Burmese MSEA Karmin et al. 2015 O3a1-B454",LABLE_ID2="GS000019902-ASM Burmese MSEA O3a1-B454",colREG="MSEA",!color=#cc66ff,LAB1="GS000019902-ASM Burmese (Burmese) Sundaland O3a1-B454",LAB2="GS000019902-ASM Burmese MSEA O3a1-B454 Karmin et al. 2015",COLOrig="South East Asia, Mainland",colHG="O3a1-B454",col8Reg="Sundaland",color9REG="MSEA"]
	GS000019904-ASM[&LABLE_ID1="GS000019904-ASM Burmese MSEA Karmin et al. 2015 O3a-B453",LABLE_ID2="GS000019904-ASM Burmese MSEA O3a-B453",colREG="MSEA",!color=#cc66ff,LAB1="GS000019904-ASM Burmese (Burmese) Sundaland O3a-B453",LAB2="GS000019904-ASM Burmese MSEA O3a-B453 Karmin et al. 2015",COLOrig="South East Asia, Mainland",colHG="O3a-B453",col8Reg="Sundaland",color9REG="MSEA"]
	GS000019905-ASM[&LABLE_ID1="GS000019905-ASM Burmese MSEA Karmin et al. 2015 O3a1-MY921",LABLE_ID2="GS000019905-ASM Burmese MSEA O3a1-MY921",colREG="MSEA",!color=#cc66ff,LAB1="GS000019905-ASM Burmese (Burmese) Sundaland O3a1-MY921",LAB2="GS000019905-ASM Burmese MSEA O3a1-MY921 Karmin et al. 2015",COLOrig="South East Asia, Mainland",colHG="O3a1-MY921",col8Reg="Sundaland",color9REG="MSEA"]
	GS000019906-ASM[&LABLE_ID1="GS000019906-ASM Burmese MSEA Karmin et al. 2015 O3a1-B455",LABLE_ID2="GS000019906-ASM Burmese MSEA O3a1-B455",colREG="MSEA",!color=#cc66ff,LAB1="GS000019906-ASM Burmese (Burmese) Sundaland O3a1-B455",LAB2="GS000019906-ASM Burmese MSEA O3a1-B455 Karmin et al. 2015",COLOrig="South East Asia, Mainland",colHG="O3a1-B455",col8Reg="Sundaland",color9REG="MSEA"]
	GS000019946-ASM[&LABLE_ID1="GS000019946-ASM Vietnamese MSEA Karmin et al. 2015 O2a1-FGC79915",LABLE_ID2="GS000019946-ASM Vietnamese MSEA O2a1-FGC79915",colREG="MSEA",!color=#cc66ff,LAB1="GS000019946-ASM Vietnamese (Vietnamese) Sundaland O2a1-FGC79915",LAB2="GS000019946-ASM Vietnamese MSEA O2a1-FGC79915 Karmin et al. 2015",COLOrig="South East Asia, Mainland",colHG="O2a1-FGC79915",col8Reg="Sundalan…
	GS000019949-ASM[&LABLE_ID1="GS000019949-ASM Vietnamese MSEA Karmin et al. 2015 O2a1-Z24014",LABLE_ID2="GS000019949-ASM Vietnamese MSEA O2a1-Z24014",colREG="MSEA",!color=#cc66ff,LAB1="GS000019949-ASM Vietnamese (Vietnamese) Sundaland O2a1-Z24014",LAB2="GS000019949-ASM Vietnamese MSEA O2a1-Z24014 Karmin et al. 2015",COLOrig="South East Asia, Mainland",colHG="O2a1-Z24014",col8Reg="Sundaland",color9R…
	GS000019950-ASM[&LABLE_ID1="GS000019950-ASM Vietnamese MSEA Karmin et al. 2015 O2a2-B429",LABLE_ID2="GS000019950-ASM Vietnamese MSEA O2a2-B429",colREG="MSEA",!color=#cc66ff,LAB1="GS000019950-ASM Vietnamese (Vietnamese) Sundaland O2a2-B429",LAB2="GS000019950-ASM Vietnamese MSEA O2a2-B429 Karmin et al. 2015",COLOrig="South East Asia, Mainland",colHG="O2a2-B429",col8Reg="Sundaland",color9REG="MSEA"]
	GS000019953-ASM[&LABLE_ID1="GS000019953-ASM Dusun (Borneo) Sundaland Karmin et al. 2015 O2a2-B417",LABLE_ID2="GS000019953-ASM Dusun Sundaland O2a2-B417",colREG="Sundaland",!color=#3333ff,LAB1="GS000019953-ASM Dusun (Borneo) Sundaland O2a2-B417",LAB2="GS000019953-ASM Dusun Sundaland O2a2-B417 Karmin et al. 2015",COLOrig="Indonesia",colHG="O2a2-B417",col8Reg="Sundaland",color9REG="Sundaland"]
	GS000019966-ASM[&LABLE_ID1="GS000019966-ASM Igorot (Luzon) PhilTwn Karmin et al. 2015 O3f-B433",LABLE_ID2="GS000019966-ASM Igorot PhilTwn O3f-B433",colREG="PhilTwn",!color=#ffcc00,LAB1="GS000019966-ASM Igorot (Luzon) PhilTwn O3f-B433",LAB2="GS000019966-ASM Igorot PhilTwn O3f-B433 Karmin et al. 2015",COLOrig="Philippines",colHG="O3f-B433",col8Reg="PhilTwn",color9REG="PhilTwn"]
	GS000019972-ASM[&LABLE_ID1="GS000019972-ASM Vietnamese MSEA Karmin et al. 2015 O2a2-B428",LABLE_ID2="GS000019972-ASM Vietnamese MSEA O2a2-B428",colREG="MSEA",!color=#cc66ff,LAB1="GS000019972-ASM Vietnamese (Vietnamese) Sundaland O2a2-B428",LAB2="GS000019972-ASM Vietnamese MSEA O2a2-B428 Karmin et al. 2015",COLOrig="South East Asia, Mainland",colHG="O2a2-B428",col8Reg="Sundaland",color9REG="MSEA"]
	GS000019979-ASM[&LABLE_ID1="GS000019979-ASM Dusun (Borneo) Sundaland Karmin et al. 2015 O2a2-B420",LABLE_ID2="GS000019979-ASM Dusun Sundaland O2a2-B420",colREG="Sundaland",!color=#3333ff,LAB1="GS000019979-ASM Dusun (Borneo) Sundaland O2a2-B420",LAB2="GS000019979-ASM Dusun Sundaland O2a2-B420 Karmin et al. 2015",COLOrig="Indonesia",colHG="O2a2-B420",col8Reg="Sundaland",color9REG="Sundaland"]
	GS000019983-ASM[&LABLE_ID1="GS000019983-ASM Murut (Borneo) Sundaland Karmin et al. 2015 O1c-B395",LABLE_ID2="GS000019983-ASM Murut Sundaland O1c-B395",colREG="Sundaland",!color=#3333ff,LAB1="GS000019983-ASM Murut (Borneo) Sundaland O1c-B395",LAB2="GS000019983-ASM Murut Sundaland O1c-B395 Karmin et al. 2015",COLOrig="Indonesia",colHG="O1c-B395",col8Reg="Sundaland",color9REG="Sundaland"]
	GS000019985-ASM[&LABLE_ID1="GS000019985-ASM Murut (Borneo) Sundaland Karmin et al. 2015 O1c-B396",LABLE_ID2="GS000019985-ASM Murut Sundaland O1c-B396",colREG="Sundaland",!color=#3333ff,LAB1="GS000019985-ASM Murut (Borneo) Sundaland O1c-B396",LAB2="GS000019985-ASM Murut Sundaland O1c-B396 Karmin et al. 2015",COLOrig="Indonesia",colHG="O1c-B396",col8Reg="Sundaland",color9REG="Sundaland"]
	GS000022076-ASM[&LABLE_ID1="GS000022076-ASM Yakut World Karmin et al. 2015 N-L708",LABLE_ID2="GS000022076-ASM Yakut World N-L708",colREG="World",!color=#666666,LAB1="GS000022076-ASM Yakut (Yakut) World N3",LAB2="GS000022076-ASM Yakut World N3 Karmin et al. 2015",COLOrig="Siberia",colHG="N3",col8Reg="World",color9REG="World"]
	GS000022100-ASM[&LABLE_ID1="GS000022100-ASM Burmese MSEA Karmin et al. 2015 O3b-B432",LABLE_ID2="GS000022100-ASM Burmese MSEA O3b-B432",colREG="MSEA",!color=#cc66ff,LAB1="GS000022100-ASM Burmese (Burmese) Sundaland O3b-B432",LAB2="GS000022100-ASM Burmese MSEA O3b-B432 Karmin et al. 2015",COLOrig="South East Asia, Mainland",colHG="O3b-B432",col8Reg="Sundaland",color9REG="MSEA"]
	GS000035240-ASM[&LABLE_ID1="GS000035240-ASM Swede World Karmin et al. 2015 R1a1e-Z287",LABLE_ID2="GS000035240-ASM Swede World R1a1e-Z287",colREG="World",!color=#666666,LAB1="GS000035240-ASM Swede (Swede) World R1",LAB2="GS000035240-ASM Swede World R1 Karmin et al. 2015",COLOrig="Europe",colHG="R1",col8Reg="World",color9REG="World"]
	GS000035248-ASM[&LABLE_ID1="GS000035248-ASM Agta (Luzon) PhilTwn Karmin et al. 2015 O1a-B389",LABLE_ID2="GS000035248-ASM Agta PhilTwn O1a-B389",colREG="PhilTwn",!color=#ffcc00,LAB1="GS000035248-ASM Agta (Luzon) PhilTwn O1a-B389",LAB2="GS000035248-ASM Agta PhilTwn O1a-B389 Karmin et al. 2015",COLOrig="Philippines",colHG="O1a-B389",col8Reg="PhilTwn",color9REG="PhilTwn"]
	GS000035251-ASM[&LABLE_ID1="GS000035251-ASM Batak (Palawan) PhilTwn Karmin et al. 2015 O1c-B397",LABLE_ID2="GS000035251-ASM Batak PhilTwn O1c-B397",colREG="PhilTwn",!color=#ffcc00,LAB1="GS000035251-ASM Batak (Palawan) PhilTwn O1c-B397",LAB2="GS000035251-ASM Batak PhilTwn O1c-B397 Karmin et al. 2015",COLOrig="Philippines",colHG="O1c-B397",col8Reg="PhilTwn",color9REG="PhilTwn"]
	GS000035252-ASM[&LABLE_ID1="GS000035252-ASM Batak (Palawan) PhilTwn Karmin et al. 2015 O1c-B394",LABLE_ID2="GS000035252-ASM Batak PhilTwn O1c-B394",colREG="PhilTwn",!color=#ffcc00,LAB1="GS000035252-ASM Batak (Palawan) PhilTwn O1c-B394",LAB2="GS000035252-ASM Batak PhilTwn O1c-B394 Karmin et al. 2015",COLOrig="Philippines",colHG="O1c-B394",col8Reg="PhilTwn",color9REG="PhilTwn"]
	GS000035253-ASM[&LABLE_ID1="GS000035253-ASM Batak (Palawan) PhilTwn Karmin et al. 2015 O3i-B436",LABLE_ID2="GS000035253-ASM Batak PhilTwn O3i-B436",colREG="PhilTwn",!color=#ffcc00,LAB1="GS000035253-ASM Batak (Palawan) PhilTwn O3i-B436",LAB2="GS000035253-ASM Batak PhilTwn O3i-B436 Karmin et al. 2015",COLOrig="Philippines",colHG="O3i-B436",col8Reg="PhilTwn",color9REG="PhilTwn"]
	GS000035392-ASM[&LABLE_ID1="GS000035392-ASM Agta (Luzon) PhilTwn Karmin et al. 2015 P2-B253",LABLE_ID2="GS000035392-ASM Agta PhilTwn P2-B253",colREG="PhilTwn",!color=#ffcc00,LAB1="GS000035392-ASM Agta (Luzon) PhilTwn P2",LAB2="GS000035392-ASM Agta PhilTwn P2 Karmin et al. 2015",COLOrig="Philippines",colHG="P2",col8Reg="PhilTwn",color9REG="PhilTwn"]
	GS000035435-ASM[&LABLE_ID1="GS000035435-ASM Agta (Luzon) PhilTwn Karmin et al. 2015 O1b-B391",LABLE_ID2="GS000035435-ASM Agta PhilTwn O1b-B391",colREG="PhilTwn",!color=#ffcc00,LAB1="GS000035435-ASM Agta (Luzon) PhilTwn O1b-B391",LAB2="GS000035435-ASM Agta PhilTwn O1b-B391 Karmin et al. 2015",COLOrig="Philippines",colHG="O1b-B391",col8Reg="PhilTwn",color9REG="PhilTwn"]
	HG01816[&LABLE_ID1="HG01816 Dai East Asia 1000 Genome Consortium 2015 O3f-MY1520",LABLE_ID2="HG01816 Dai East Asia O3f-MY1520",colREG="East Asia",!color=#ff9999,LAB1="HG01816 Dai (Dai) East Asia O",LAB2="HG01816 Dai East Asia O 1000_Genomes_HC",COLOrig="East Asia",colHG="O",col8Reg="East Asia",color9REG="East Asia"]
	HG01844[&LABLE_ID1="HG01844 Kinh MSEA 1000 Genome Consortium 2015 O2a2-A22938",LABLE_ID2="HG01844 Kinh MSEA O2a2-A22938",colREG="MSEA",!color=#cc66ff,LAB1="HG01844 Kinh (Kinh) Sundaland O",LAB2="HG01844 Kinh MSEA O 1000_Genomes_HC",COLOrig="South East Asia, Mainland",colHG="O",col8Reg="Sundaland",color9REG="MSEA"]
	HG01861[&LABLE_ID1="HG01861 Kinh MSEA 1000 Genome Consortium 2015 O3f-MY1521",LABLE_ID2="HG01861 Kinh MSEA O3f-MY1521",colREG="MSEA",!color=#cc66ff,LAB1="HG01861 Kinh (Kinh) Sundaland O",LAB2="HG01861 Kinh MSEA O 1000_Genomes_HC",COLOrig="South East Asia, Mainland",colHG="O",col8Reg="Sundaland",color9REG="MSEA"]
	HG01865[&LABLE_ID1="HG01865 Kinh MSEA 1000 Genome Consortium 2015 O2a2-MY1522",LABLE_ID2="HG01865 Kinh MSEA O2a2-MY1522",colREG="MSEA",!color=#cc66ff,LAB1="HG01865 Kinh (Kinh) Sundaland O",LAB2="HG01865 Kinh MSEA O 1000_Genomes_HC",COLOrig="South East Asia, Mainland",colHG="O",col8Reg="Sundaland",color9REG="MSEA"]
	HG02023[&LABLE_ID1="HG02023 Kinh MSEA 1000 Genome Consortium 2015 O3f-MY1523",LABLE_ID2="HG02023 Kinh MSEA O3f-MY1523",colREG="MSEA",!color=#cc66ff,LAB1="HG02023 Kinh (Kinh) Sundaland O",LAB2="HG02023 Kinh MSEA O 1000_Genomes_HC",COLOrig="South East Asia, Mainland",colHG="O",col8Reg="Sundaland",color9REG="MSEA"]
	HG02035[&LABLE_ID1="HG02035 Kinh MSEA 1000 Genome Consortium 2015 O3f-MY1524",LABLE_ID2="HG02035 Kinh MSEA O3f-MY1524",colREG="MSEA",!color=#cc66ff,LAB1="HG02035 Kinh (Kinh) Sundaland O",LAB2="HG02035 Kinh MSEA O 1000_Genomes_HC",COLOrig="South East Asia, Mainland",colHG="O",col8Reg="Sundaland",color9REG="MSEA"]
	HG02040[&LABLE_ID1="HG02040 Kinh MSEA Polaris Diversity F4-Z40734",LABLE_ID2="HG02040 Kinh MSEA F4-Z40734",colREG="MSEA",!color=#cc66ff]
	HG02061[&LABLE_ID1="HG02061 Kinh MSEA 1000 Genome Consortium 2015 O2a2-MY1525",LABLE_ID2="HG02061 Kinh MSEA O2a2-MY1525",colREG="MSEA",!color=#cc66ff,LAB1="HG02061 Kinh (Kinh) Sundaland O",LAB2="HG02061 Kinh MSEA O 1000_Genomes_HC",COLOrig="South East Asia, Mainland",colHG="O",col8Reg="Sundaland",color9REG="MSEA"]
	HG02079[&LABLE_ID1="HG02079 Kinh MSEA 1000 Genome Consortium 2015 O1a-F23485",LABLE_ID2="HG02079 Kinh MSEA O1a-F23485",colREG="MSEA",!color=#cc66ff,LAB1="HG02079 Kinh (Kinh) Sundaland O",LAB2="HG02079 Kinh MSEA O 1000_Genomes_HC",COLOrig="South East Asia, Mainland",colHG="O",col8Reg="Sundaland",color9REG="MSEA"]
	HG02137[&LABLE_ID1="HG02137 Kinh MSEA 1000 Genome Consortium 2015 O3f-MY1527",LABLE_ID2="HG02137 Kinh MSEA O3f-MY1527",colREG="MSEA",!color=#cc66ff,LAB1="HG02137 Kinh (Kinh) Sundaland O",LAB2="HG02137 Kinh MSEA O 1000_Genomes_HC",COLOrig="South East Asia, Mainland",colHG="O",col8Reg="Sundaland",color9REG="MSEA"]
	HG02360[&LABLE_ID1="HG02360 Dai East Asia 1000 Genome Consortium 2015 O1a-F20634",LABLE_ID2="HG02360 Dai East Asia O1a-F20634",colREG="East Asia",!color=#ff9999,LAB1="HG02360 Dai (Dai) East Asia O",LAB2="HG02360 Dai East Asia O 1000_Genomes_HC",COLOrig="East Asia",colHG="O",col8Reg="East Asia",color9REG="East Asia"]
	HG02389[&LABLE_ID1="HG02389 Dai East Asia 1000 Genome Consortium 2015 O2a2-F18676",LABLE_ID2="HG02389 Dai East Asia O2a2-F18676",colREG="East Asia",!color=#ff9999,LAB1="HG02389 Dai (Dai) East Asia O",LAB2="HG02389 Dai East Asia O 1000_Genomes_HC",COLOrig="East Asia",colHG="O",col8Reg="East Asia",color9REG="East Asia"]
	HG02407[&LABLE_ID1="HG02407 Dai East Asia 1000 Genome Consortium 2015 O2a2-MY1528",LABLE_ID2="HG02407 Dai East Asia O2a2-MY1528",colREG="East Asia",!color=#ff9999,LAB1="HG02407 Dai (Dai) East Asia O",LAB2="HG02407 Dai East Asia O 1000_Genomes_HC",COLOrig="East Asia",colHG="O",col8Reg="East Asia",color9REG="East Asia"]
	HG03742[&LABLE_ID1="HG03742 Telugu World 1000 Genome Consortium 2015 NO2b-MY1504",LABLE_ID2="HG03742 Telugu World NO2b-MY1504",colREG="World",!color=#666666]
	KJG02[&LABLE_ID1="KJG02 Sulawesi_Kajang (Sulawesi) Wallacea Jacobs et al. 2019* O3i-MY976",LABLE_ID2="KJG02 Sulawesi_Kajang Wallacea O3i-MY976",colREG="Wallacea",!color=#66cc00,LAB1="KJG02 Sulawesi_Kajang (Sulawesi) Wallacea O3i-MY976",LAB2="KJG02 Sulawesi_Kajang Wallacea O3i-MY976 This study (Indon, Cox)",COLOrig="Indonesia",colHG="O3i-MY976",col8Reg="Wallacea",color9REG="Wallacea"]
	KJG04[&LABLE_ID1="KJG04 Sulawesi_Kajang (Sulawesi) Wallacea Jacobs et al. 2019* O3i-MY977",LABLE_ID2="KJG04 Sulawesi_Kajang Wallacea O3i-MY977",colREG="Wallacea",!color=#66cc00,LAB1="KJG04 Sulawesi_Kajang (Sulawesi) Wallacea O3i-MY977",LAB2="KJG04 Sulawesi_Kajang Wallacea O3i-MY977 This study (Indon, Cox)",COLOrig="Indonesia",colHG="O3i-MY977",col8Reg="Wallacea",color9REG="Wallacea"]
	KJG08[&LABLE_ID1="KJG08 Sulawesi_Kajang (Sulawesi) Wallacea Jacobs et al. 2019* O1c-MY268",LABLE_ID2="KJG08 Sulawesi_Kajang Wallacea O1c-MY268",colREG="Wallacea",!color=#66cc00,LAB1="KJG08 Sulawesi_Kajang (Sulawesi) Wallacea O1c-MY268",LAB2="KJG08 Sulawesi_Kajang Wallacea O1c-MY268 This study (Indon, Cox)",COLOrig="Indonesia",colHG="O1c-MY268",col8Reg="Wallacea",color9REG="Wallacea"]
	KJG32[&LABLE_ID1="KJG32 Sulawesi_Kajang (Sulawesi) Wallacea Jacobs et al. 2019* O1b-MY238",LABLE_ID2="KJG32 Sulawesi_Kajang Wallacea O1b-MY238",colREG="Wallacea",!color=#66cc00,LAB1="KJG32 Sulawesi_Kajang (Sulawesi) Wallacea O1b-MY238",LAB2="KJG32 Sulawesi_Kajang Wallacea O1b-MY238 This study (Indon, Cox)",COLOrig="Indonesia",colHG="O1b-MY238",col8Reg="Wallacea",color9REG="Wallacea"]
	LP6005441-DNA_C03[&LABLE_ID1="LP6005441-DNA_C03 Brahui World Mallick et al. 2016 O6a-F15966",LABLE_ID2="LP6005441-DNA_C03 Brahui World O6a-F15966",colREG="World",!color=#666666,LAB1="LP6005441-DNA_C03 Brahui (Brahui) World O6a-F15966",LAB2="LP6005441-DNA_C03 Brahui World O6a-F15966 Mallick 2016",COLOrig="South Asia",colHG="O6a-F15966",col8Reg="World",color9REG="World"]
	LP6005441-DNA_C05[&LABLE_ID1="LP6005441-DNA_C05 Han Chinese East Asia Mallick et al. 2016 O1a-F18517",LABLE_ID2="LP6005441-DNA_C05 Han Chinese East Asia O1a-F18517",colREG="East Asia",!color=#ff9999,LAB1="LP6005441-DNA_C05 Han Chinese (Han) East Asia O1a-F18517",LAB2="LP6005441-DNA_C05 Han Chinese East Asia O1a-F18517 Mallick 2016",COLOrig="East Asia",colHG="O1a-F18517",col8Reg="East Asia",color9…
	LP6005441-DNA_C06[&LABLE_ID1="LP6005441-DNA_C06 Japanese (Japan) East Asia Mallick et al. 2016 O3a1-MY930",LABLE_ID2="LP6005441-DNA_C06 Japanese East Asia O3a1-MY930",colREG="East Asia",!color=#ff9999,LAB1="LP6005441-DNA_C06 Japanese (Japanese) East Asia O3a1-MY930",LAB2="LP6005441-DNA_C06 Japanese East Asia O3a1-MY930 Mallick 2016",COLOrig="East Asia",colHG="O3a1-MY930",col8Reg="East Asia",color…
	LP6005441-DNA_C08[&LABLE_ID1="LP6005441-DNA_C08 Miao East Asia Mallick et al. 2016 O2a1-MY907",LABLE_ID2="LP6005441-DNA_C08 Miao East Asia O2a1-MY907",colREG="East Asia",!color=#ff9999,LAB1="LP6005441-DNA_C08 Miao (Miao) East Asia O2a1-MY907",LAB2="LP6005441-DNA_C08 Miao East Asia O2a1-MY907 Mallick 2016",COLOrig="East Asia",colHG="O2a1-MY907",col8Reg="East Asia",color9REG="East Asia"]
	LP6005441-DNA_E08[&LABLE_ID1="LP6005441-DNA_E08 Mongola World Mallick et al. 2016 O3b-SK1769",LABLE_ID2="LP6005441-DNA_E08 Mongola World O3b-SK1769",colREG="World",!color=#666666,LAB1="LP6005441-DNA_E08 Mongola (Mongola) World O3b-SK1769",LAB2="LP6005441-DNA_E08 Mongola World O3b-SK1769 Mallick 2016",COLOrig="Central Asia",colHG="O3b-SK1769",col8Reg="World",color9REG="World"]
	LP6005441-DNA_F05[&LABLE_ID1="LP6005441-DNA_F05 Hazara World Mallick et al. 2016 O6a-SK1692",LABLE_ID2="LP6005441-DNA_F05 Hazara World O6a-SK1692",colREG="World",!color=#666666,LAB1="LP6005441-DNA_F05 Hazara (Hazara) World O6a-SK1692",LAB2="LP6005441-DNA_F05 Hazara World O6a-SK1692 Mallick 2016",COLOrig="South Asia",colHG="O6a-SK1692",col8Reg="World",color9REG="World"]
	LP6005441-DNA_G03[&LABLE_ID1="LP6005441-DNA_G03 Cambodian MSEA Mallick et al. 2016 O2a2-MY278",LABLE_ID2="LP6005441-DNA_G03 Cambodian MSEA O2a2-MY278",colREG="MSEA",!color=#cc66ff,LAB1="LP6005441-DNA_G03 Cambodian (Cambodian) Sundaland O2a2-MY278",LAB2="LP6005441-DNA_G03 Cambodian MSEA O2a2-MY278 Mallick 2016",COLOrig="South East Asia, Mainland",colHG="O2a2-MY278",col8Reg="Sundaland",color9REG="M…
	LP6005441-DNA_G05[&LABLE_ID1="LP6005441-DNA_G05 Hezhen East Asia Mallick et al. 2016 O5-Z39506",LABLE_ID2="LP6005441-DNA_G05 Hezhen East Asia O5-Z39506",colREG="East Asia",!color=#ff9999,LAB1="LP6005441-DNA_G05 Hezhen (Hezhen) East Asia O5-Z39506",LAB2="LP6005441-DNA_G05 Hezhen East Asia O5-Z39506 Mallick 2016",COLOrig="East Asia",colHG="O5-Z39506",col8Reg="East Asia",color9REG="East Asia"]
	LP6005442-DNA_C07[&LABLE_ID1="LP6005442-DNA_C07 Ami (Taiwan) PhilTwn Mallick et al. 2016 O3f-MY993",LABLE_ID2="LP6005442-DNA_C07 Ami PhilTwn O3f-MY993",colREG="PhilTwn",!color=#ffcc00,LAB1="LP6005442-DNA_C07 Ami (Taiwan) PhilTwn O3f-MY993",LAB2="LP6005442-DNA_C07 Ami PhilTwn O3f-MY993 Mallick 2016",COLOrig="Taiwan",colHG="O3f-MY993",col8Reg="PhilTwn",color9REG="PhilTwn"]
	LP6005442-DNA_C11[&LABLE_ID1="LP6005442-DNA_C11 Kinh MSEA Mallick et al. 2016 O2a1-MY904",LABLE_ID2="LP6005442-DNA_C11 Kinh MSEA O2a1-MY904",colREG="MSEA",!color=#cc66ff,LAB1="LP6005442-DNA_C11 Kinh (Kinh) Sundaland O2a1-MY904",LAB2="LP6005442-DNA_C11 Kinh MSEA O2a1-MY904 Mallick 2016",COLOrig="South East Asia, Mainland",colHG="O2a1-MY904",col8Reg="Sundaland",color9REG="MSEA"]
	LP6005442-DNA_E07[&LABLE_ID1="LP6005442-DNA_E07 Atayal (Taiwan) PhilTwn Mallick et al. 2016 O1a-MY223",LABLE_ID2="LP6005442-DNA_E07 Atayal PhilTwn O1a-MY223",colREG="PhilTwn",!color=#ffcc00,LAB1="LP6005442-DNA_E07 Atayal (Taiwan) PhilTwn O1a-MY223",LAB2="LP6005442-DNA_E07 Atayal PhilTwn O1a-MY223 Mallick 2016",COLOrig="Taiwan",colHG="O1a-MY223",col8Reg="PhilTwn",color9REG="PhilTwn"]
	LP6005442-DNA_G01[&LABLE_ID1="LP6005442-DNA_G01 Yi East Asia Mallick et al. 2016 O2a2-MY282",LABLE_ID2="LP6005442-DNA_G01 Yi East Asia O2a2-MY282",colREG="East Asia",!color=#ff9999,LAB1="LP6005442-DNA_G01 Yi (Yi) East Asia O2a2-MY282",LAB2="LP6005442-DNA_G01 Yi East Asia O2a2-MY282 Mallick 2016",COLOrig="East Asia",colHG="O2a2-MY282",col8Reg="East Asia",color9REG="East Asia"]
	LP6005443-DNA_A02[&LABLE_ID1="LP6005443-DNA_A02 Tujia East Asia Mallick et al. 2016 O2a1-MY905",LABLE_ID2="LP6005443-DNA_A02 Tujia East Asia O2a1-MY905",colREG="East Asia",!color=#ff9999,LAB1="LP6005443-DNA_A02 Tujia (Tujia) East Asia O2a1-MY905",LAB2="LP6005443-DNA_A02 Tujia East Asia O2a1-MY905 Mallick 2016",COLOrig="East Asia",colHG="O2a1-MY905",col8Reg="East Asia",color9REG="East Asia"]
	LP6005443-DNA_A07[&LABLE_ID1="LP6005443-DNA_A07 Thai MSEA Mallick et al. 2016 O3b-MY934",LABLE_ID2="LP6005443-DNA_A07 Thai MSEA O3b-MY934",colREG="MSEA",!color=#cc66ff,LAB1="LP6005443-DNA_A07 Thai (Thai) Sundaland O3b-MY934",LAB2="LP6005443-DNA_A07 Thai MSEA O3b-MY934 Mallick 2016",COLOrig="South East Asia, Mainland",colHG="O3b-MY934",col8Reg="Sundaland",color9REG="MSEA"]
	LP6005443-DNA_B01[&LABLE_ID1="LP6005443-DNA_B01 Dai East Asia Mallick et al. 2016 O2a2-MY1530",LABLE_ID2="LP6005443-DNA_B01 Dai East Asia O2a2-MY1530",colREG="East Asia",!color=#ff9999,LAB1="LP6005443-DNA_B01 Dai (Dai) East Asia O2a2-Y26463",LAB2="LP6005443-DNA_B01 Dai East Asia O2a2-Y26463 Mallick 2016",COLOrig="East Asia",colHG="O2a2-Y26463",col8Reg="East Asia",color9REG="East Asia"]
	LP6005443-DNA_C02[&LABLE_ID1="LP6005443-DNA_C02 Xibo East Asia Mallick et al. 2016 O3b-MY937",LABLE_ID2="LP6005443-DNA_C02 Xibo East Asia O3b-MY937",colREG="East Asia",!color=#ff9999,LAB1="LP6005443-DNA_C02 Xibo (Xibo) East Asia O3b-MY937",LAB2="LP6005443-DNA_C02 Xibo East Asia O3b-MY937 Mallick 2016",COLOrig="East Asia",colHG="O3b-MY937",col8Reg="East Asia",color9REG="East Asia"]
	LP6005443-DNA_D06[&LABLE_ID1="LP6005443-DNA_D06 Korean East Asia Mallick et al. 2016 O3b-MY941",LABLE_ID2="LP6005443-DNA_D06 Korean East Asia O3b-MY941",colREG="East Asia",!color=#ff9999,LAB1="LP6005443-DNA_D06 Korean (Korean) East Asia O3b-MY941",LAB2="LP6005443-DNA_D06 Korean East Asia O3b-MY941 Mallick 2016",COLOrig="East Asia",colHG="O3b-MY941",col8Reg="East Asia",color9REG="East Asia"]
	LP6005443-DNA_E01[&LABLE_ID1="LP6005443-DNA_E01 Lahu East Asia Mallick et al. 2016 F-M427",LABLE_ID2="LP6005443-DNA_E01 Lahu East Asia F-M427",colREG="East Asia",!color=#ff9999,LAB1="LP6005443-DNA_E01 Lahu (Lahu) East Asia F2",LAB2="LP6005443-DNA_E01 Lahu East Asia F2 Mallick 2016",COLOrig="East Asia",colHG="F2",col8Reg="East Asia",color9REG="East Asia"]
	LP6005443-DNA_E09[&LABLE_ID1="LP6005443-DNA_E09 Naxi East Asia Mallick et al. 2016 O3a1-MY922",LABLE_ID2="LP6005443-DNA_E09 Naxi East Asia O3a1-MY922",colREG="East Asia",!color=#ff9999,LAB1="LP6005443-DNA_E09 Naxi (Naxi) East Asia O3a1-MY922",LAB2="LP6005443-DNA_E09 Naxi East Asia O3a1-MY922 Mallick 2016",COLOrig="East Asia",colHG="O3a1-MY922",col8Reg="East Asia",color9REG="East Asia"]
	LP6005443-DNA_F01[&LABLE_ID1="LP6005443-DNA_F01 She East Asia Mallick et al. 2016 O3f-N5",LABLE_ID2="LP6005443-DNA_F01 She East Asia O3f-N5",colREG="East Asia",!color=#ff9999,LAB1="LP6005443-DNA_F01 She (She) East Asia O3f-N5",LAB2="LP6005443-DNA_F01 She East Asia O3f-N5 Mallick 2016",COLOrig="East Asia",colHG="O3f-N5",col8Reg="East Asia",color9REG="East Asia"]
	LP6005443-DNA_G05[&LABLE_ID1="LP6005443-DNA_G05 Ami (Taiwan) PhilTwn Mallick et al. 2016 O3f-MY994",LABLE_ID2="LP6005443-DNA_G05 Ami PhilTwn O3f-MY994",colREG="PhilTwn",!color=#ffcc00,LAB1="LP6005443-DNA_G05 Ami (Taiwan) PhilTwn O3f-MY994",LAB2="LP6005443-DNA_G05 Ami PhilTwn O3f-MY994 Mallick 2016",COLOrig="Taiwan",colHG="O3f-MY994",col8Reg="PhilTwn",color9REG="PhilTwn"]
	LP6005519-DNA_A06[&LABLE_ID1="LP6005519-DNA_A06 Burmese MSEA Mallick et al. 2016 O3a1-MY926",LABLE_ID2="LP6005519-DNA_A06 Burmese MSEA O3a1-MY926",colREG="MSEA",!color=#cc66ff,LAB1="LP6005519-DNA_A06 Burmese (Burmese) Sundaland O3a1-MY926",LAB2="LP6005519-DNA_A06 Burmese MSEA O3a1-MY926 Mallick 2016",COLOrig="South East Asia, Mainland",colHG="O3a1-MY926",col8Reg="Sundaland",color9REG="MSEA"]
	LP6005519-DNA_B06[&LABLE_ID1="LP6005519-DNA_B06 Burmese MSEA Mallick et al. 2016 O6a-F18913",LABLE_ID2="LP6005519-DNA_B06 Burmese MSEA O6a-F18913",colREG="MSEA",!color=#cc66ff,LAB1="LP6005519-DNA_B06 Burmese (Burmese) Sundaland O6a-F18913",LAB2="LP6005519-DNA_B06 Burmese MSEA O6a-F18913 Mallick 2016",COLOrig="South East Asia, Mainland",colHG="O6a-F18913",col8Reg="Sundaland",color9REG="MSEA"]
	LP6005519-DNA_D06[&LABLE_ID1="LP6005519-DNA_D06 Igorot (Luzon) PhilTwn Mallick et al. 2016 O1a-MY211",LABLE_ID2="LP6005519-DNA_D06 Igorot PhilTwn O1a-MY211",colREG="PhilTwn",!color=#ffcc00,LAB1="LP6005519-DNA_D06 Igorot (Luzon) PhilTwn O1a-MY228",LAB2="LP6005519-DNA_D06 Igorot PhilTwn O1a-MY228 Mallick 2016",COLOrig="Philippines",colHG="O1a-MY228",col8Reg="PhilTwn",color9REG="PhilTwn"]
	LP6005519-DNA_E05[&LABLE_ID1="LP6005519-DNA_E05 Khonda_Dora World Mallick et al. 2016 O2a2-MY272",LABLE_ID2="LP6005519-DNA_E05 Khonda_Dora World O2a2-MY272",colREG="World",!color=#666666,LAB1="LP6005519-DNA_E05 Khonda_Dora (Khonda Dora) World O2a2-MY272",LAB2="LP6005519-DNA_E05 Khonda_Dora World O2a2-MY272 Mallick 2016",COLOrig="South Asia",colHG="O2a2-MY272",col8Reg="World",color9REG="World"]
	LP6005592-DNA_E05[&LABLE_ID1="LP6005592-DNA_E05 Sherpa World Mallick et al. 2016 O3a1-MY1006",LABLE_ID2="LP6005592-DNA_E05 Sherpa World O3a1-MY1006",colREG="World",!color=#666666,LAB1="LP6005592-DNA_E05 Sherpa (Sherpa) World O3a1-MY1006",LAB2="LP6005592-DNA_E05 Sherpa World O3a1-MY1006 Mallick 2016",COLOrig="South Asia",colHG="O3a1-MY1006",col8Reg="World",color9REG="World"]
	LP6005592-DNA_H03[&LABLE_ID1="LP6005592-DNA_H03 Hawaiian (Hawaii) Remote Oceania Mallick et al. 2016 O1c-MY263",LABLE_ID2="LP6005592-DNA_H03 Hawaiian Remote Oceania O1c-MY263",colREG="Remote Oceania",!color=#00cccc,LAB1="LP6005592-DNA_H03 Hawaiian (Hawaiian) OcePolyn O1c-MY263",LAB2="LP6005592-DNA_H03 Hawaiian OcePolyn O1c-MY263 Mallick 2016",COLOrig="Oceania",colHG="O1c-MY263",col8Reg="OcePolyn"…
	LP6007076-DNA_A01[&LABLE_ID1="LP6007076-DNA_A01 Kashmiri_Pandit World Mallick et al. 2016 Q2a-M25",LABLE_ID2="LP6007076-DNA_A01 Kashmiri_Pandit World Q2a-M25",colREG="World",!color=#666666,LAB1="LP6007076-DNA_A01 Kashmiri_Pandit (Kashmiri Pandit) World Q2",LAB2="LP6007076-DNA_A01 Kashmiri_Pandit World Q2 Mallick 2016",COLOrig="South Asia",colHG="Q2",col8Reg="World",color9REG="World"]
	MTW007[&LABLE_ID1="MTW007 Mentawai (Mentawai) Sundaland Jacobs et al. 2019* O1b-MY242",LABLE_ID2="MTW007 Mentawai Sundaland O1b-MY242",colREG="Sundaland",!color=#3333ff,LAB1="MTW007 Mentawai (Mentawai) Sundaland O1b-MY242",LAB2="MTW007 Mentawai Sundaland O1b-MY242 This study (Indon, Cox)",COLOrig="Indonesia",colHG="O1b-MY242",col8Reg="Sundaland",color9REG="Sundaland"]
	MTW024[&LABLE_ID1="MTW024 Mentawai (Mentawai) Sundaland Jacobs et al. 2019* O1b-MY243",LABLE_ID2="MTW024 Mentawai Sundaland O1b-MY243",colREG="Sundaland",!color=#3333ff,LAB1="MTW024 Mentawai (Mentawai) Sundaland O1a-MY243",LAB2="MTW024 Mentawai Sundaland O1a-MY243 This study (Indon, Cox)",COLOrig="Indonesia",colHG="O1a-MY243",col8Reg="Sundaland",color9REG="Sundaland"]
	MTW071[&LABLE_ID1="MTW071 Mentawai (Mentawai) Sundaland Jacobs et al. 2019* O1a-MY231",LABLE_ID2="MTW071 Mentawai Sundaland O1a-MY231",colREG="Sundaland",!color=#3333ff,LAB1="MTW071 Mentawai (Mentawai) Sundaland O1a-MY231",LAB2="MTW071 Mentawai Sundaland O1a-MY231 This study (Indon, Cox)",COLOrig="Indonesia",colHG="O1a-MY231",col8Reg="Sundaland",color9REG="Sundaland"]
	NA18558-200-37-ASM[&LABLE_ID1="NA18558-200-37-ASM Chinese East Asia Personal Genomes Project N-M231",LABLE_ID2="NA18558-200-37-ASM Chinese East Asia N-M231",colREG="East Asia",!color=#ff9999,LAB1="NA18558-200-37-ASM Chinese (Chinese) East Asia N4",LAB2="NA18558-200-37-ASM Chinese East Asia N4 PGP",COLOrig="East Asia",colHG="N4",col8Reg="East Asia",color9REG="East Asia"]
	NA18647[&LABLE_ID1="NA18647 Han Chinese East Asia 1000 Genome Consortium 2015 O1b-MY1533",LABLE_ID2="NA18647 Han Chinese East Asia O1b-MY1533",colREG="East Asia",!color=#ff9999,LAB1="NA18647 Han Chinese (Han) East Asia O",LAB2="NA18647 Han Chinese East Asia O 1000_Genomes_HC",COLOrig="East Asia",colHG="O",col8Reg="East Asia",color9REG="East Asia"]
	NA19005[&LABLE_ID1="NA19005 Japanese (Japan) East Asia 1000 Genome Consortium 2015 O5-CTS3926",LABLE_ID2="NA19005 Japanese East Asia O5-CTS3926",colREG="East Asia",!color=#ff9999,LAB1="NA19005 Japanese (Japanese) East Asia O",LAB2="NA19005 Japanese East Asia O ",COLOrig="East Asia",colHG="O",col8Reg="East Asia",color9REG="East Asia"]
	NA19070[&LABLE_ID1="NA19070 Japanese (Japan) East Asia 1000 Genome Consortium 2015 O5-F787",LABLE_ID2="NA19070 Japanese East Asia O5-F787",colREG="East Asia",!color=#ff9999,LAB1="NA19070 Japanese (Japanese) East Asia O",LAB2="NA19070 Japanese East Asia O ",COLOrig="East Asia",colHG="O",col8Reg="East Asia",color9REG="East Asia"]
	NA20845-200-37-ASM[&LABLE_ID1="NA20845-200-37-ASM Gujarati World Drmanac et al. 2010 R2a-B294",LABLE_ID2="NA20845-200-37-ASM Gujarati World R2a-B294",colREG="World",!color=#666666,LAB1="NA20845-200-37-ASM Gujarati (Gujarati) World R2",LAB2="NA20845-200-37-ASM Gujarati World R2 Drmanac et al. 2010",COLOrig="South Asia",colHG="R2",col8Reg="World",color9REG="World"]
	NIAS01[&LABLE_ID1="NIAS01 Nias_Hilitobara (Nias) Sundaland Jacobs et al. 2019* O1c-MY257",LABLE_ID2="NIAS01 Nias_Hilitobara Sundaland O1c-MY257",colREG="Sundaland",!color=#3333ff,LAB1="NIAS01 Nias_Hilitobara (Nias) Sundaland O1c-MY257",LAB2="NIAS01 Nias_Hilitobara Sundaland O1c-MY257 This study (Indon, Cox)",COLOrig="Indonesia",colHG="O1c-MY257",col8Reg="Sundaland",color9REG="Sundaland"]
	NIAS02[&LABLE_ID1="NIAS02 Nias_Hilitobara (Nias) Sundaland Jacobs et al. 2019* O1a-MY235",LABLE_ID2="NIAS02 Nias_Hilitobara Sundaland O1a-MY235",colREG="Sundaland",!color=#3333ff,LAB1="NIAS02 Nias_Hilitobara (Nias) Sundaland O1a-MY235",LAB2="NIAS02 Nias_Hilitobara Sundaland O1a-MY235 This study (Indon, Cox)",COLOrig="Indonesia",colHG="O1a-MY235",col8Reg="Sundaland",color9REG="Sundaland"]
	NIAS03[&LABLE_ID1="NIAS03 Nias_Hilitobara (Nias) Sundaland Jacobs et al. 2019* O1c-MY259",LABLE_ID2="NIAS03 Nias_Hilitobara Sundaland O1c-MY259",colREG="Sundaland",!color=#3333ff,LAB1="NIAS03 Nias_Hilitobara (Nias) Sundaland O1c-MY259",LAB2="NIAS03 Nias_Hilitobara Sundaland O1c-MY259 This study (Indon, Cox)",COLOrig="Indonesia",colHG="O1c-MY259",col8Reg="Sundaland",color9REG="Sundaland"]
	NIAS04[&LABLE_ID1="NIAS04 Nias_Hilitobara (Nias) Sundaland Jacobs et al. 2019* O1a-MY232",LABLE_ID2="NIAS04 Nias_Hilitobara Sundaland O1a-MY232",colREG="Sundaland",!color=#3333ff,LAB1="NIAS04 Nias_Hilitobara (Nias) Sundaland O1a-MY232",LAB2="NIAS04 Nias_Hilitobara Sundaland O1a-MY232 This study (Indon, Cox)",COLOrig="Indonesia",colHG="O1a-MY232",col8Reg="Sundaland",color9REG="Sundaland"]
	NIAS08[&LABLE_ID1="NIAS08 Nias_Hilitobara (Nias) Sundaland Jacobs et al. 2019* O1a-MY209",LABLE_ID2="NIAS08 Nias_Hilitobara Sundaland O1a-MY209",colREG="Sundaland",!color=#3333ff,LAB1="NIAS08 Nias_Hilitobara (Nias) Sundaland O1a-MY209",LAB2="NIAS08 Nias_Hilitobara Sundaland O1a-MY209 This study (Indon, Cox)",COLOrig="Indonesia",colHG="O1a-MY209",col8Reg="Sundaland",color9REG="Sundaland"]
	NIAS10[&LABLE_ID1="NIAS10 Nias_Hilitobara (Nias) Sundaland Jacobs et al. 2019* O1c-MY256",LABLE_ID2="NIAS10 Nias_Hilitobara Sundaland O1c-MY256",colREG="Sundaland",!color=#3333ff,LAB1="NIAS10 Nias_Hilitobara (Nias) Sundaland O1c-MY256",LAB2="NIAS10 Nias_Hilitobara Sundaland O1c-MY256 This study (Indon, Cox)",COLOrig="Indonesia",colHG="O1c-MY256",col8Reg="Sundaland",color9REG="Sundaland"]
	NIAS12[&LABLE_ID1="NIAS12 Nias_Hilitobara (Nias) Sundaland Jacobs et al. 2019* O1c-MY260",LABLE_ID2="NIAS12 Nias_Hilitobara Sundaland O1c-MY260",colREG="Sundaland",!color=#3333ff,LAB1="NIAS12 Nias_Hilitobara (Nias) Sundaland O1c-MY260",LAB2="NIAS12 Nias_Hilitobara Sundaland O1c-MY260 This study (Indon, Cox)",COLOrig="Indonesia",colHG="O1c-MY260",col8Reg="Sundaland",color9REG="Sundaland"]
	NIAS13[&LABLE_ID1="NIAS13 Nias_Hilitobara (Nias) Sundaland Jacobs et al. 2019* O1c-MY258",LABLE_ID2="NIAS13 Nias_Hilitobara Sundaland O1c-MY258",colREG="Sundaland",!color=#3333ff,LAB1="NIAS13 Nias_Hilitobara (Nias) Sundaland O1c-MY258",LAB2="NIAS13 Nias_Hilitobara Sundaland O1c-MY258 This study (Indon, Cox)",COLOrig="Indonesia",colHG="O1c-MY258",col8Reg="Sundaland",color9REG="Sundaland"]
	NIAS15[&LABLE_ID1="NIAS15 Nias_Gomo (Nias) Sundaland Jacobs et al. 2019* O1a-MY208",LABLE_ID2="NIAS15 Nias_Gomo Sundaland O1a-MY208",colREG="Sundaland",!color=#3333ff,LAB1="NIAS15 Nias_Gomo (Nias) Sundaland O1a-MY208",LAB2="NIAS15 Nias_Gomo Sundaland O1a-MY208 This study (Indon, Cox)",COLOrig="Indonesia",colHG="O1a-MY208",col8Reg="Sundaland",color9REG="Sundaland"]
	NIAS16[&LABLE_ID1="NIAS16 Nias_Gomo (Nias) Sundaland Jacobs et al. 2019* O1a-MY229",LABLE_ID2="NIAS16 Nias_Gomo Sundaland O1a-MY229",colREG="Sundaland",!color=#3333ff,LAB1="NIAS16 Nias_Gomo (Nias) Sundaland O1a-MY229",LAB2="NIAS16 Nias_Gomo Sundaland O1a-MY229 This study (Indon, Cox)",COLOrig="Indonesia",colHG="O1a-MY229",col8Reg="Sundaland",color9REG="Sundaland"]
	NIAS17[&LABLE_ID1="NIAS17 Nias_Gomo (Nias) Sundaland Jacobs et al. 2019* O1a-MY207",LABLE_ID2="NIAS17 Nias_Gomo Sundaland O1a-MY207",colREG="Sundaland",!color=#3333ff,LAB1="NIAS17 Nias_Gomo (Nias) Sundaland O1a-MY207",LAB2="NIAS17 Nias_Gomo Sundaland O1a-MY207 This study (Indon, Cox)",COLOrig="Indonesia",colHG="O1a-MY207",col8Reg="Sundaland",color9REG="Sundaland"]
	NIAS21[&LABLE_ID1="NIAS21 Nias_Gomo (Nias) Sundaland Jacobs et al. 2019* O1a-MY1534",LABLE_ID2="NIAS21 Nias_Gomo Sundaland O1a-MY1534",colREG="Sundaland",!color=#3333ff,LAB1="NIAS21 Nias_Gomo (Nias) Sundaland O1a-MY208",LAB2="NIAS21 Nias_Gomo Sundaland O1a-MY208 This study (Indon, Cox)",COLOrig="Indonesia",colHG="O1a-MY208",col8Reg="Sundaland",color9REG="Sundaland"]
	NIAS26[&LABLE_ID1="NIAS26 Nias_Gomo (Nias) Sundaland Jacobs et al. 2019* O1a-MY236",LABLE_ID2="NIAS26 Nias_Gomo Sundaland O1a-MY236",colREG="Sundaland",!color=#3333ff,LAB1="NIAS26 Nias_Gomo (Nias) Sundaland O1a-MY236",LAB2="NIAS26 Nias_Gomo Sundaland O1a-MY236 This study (Indon, Cox)",COLOrig="Indonesia",colHG="O1a-MY236",col8Reg="Sundaland",color9REG="Sundaland"]
	NIAS33[&LABLE_ID1="NIAS33 Nias_Gomo (Nias) Sundaland Jacobs et al. 2019* O1a-MY234",LABLE_ID2="NIAS33 Nias_Gomo Sundaland O1a-MY234",colREG="Sundaland",!color=#3333ff,LAB1="NIAS33 Nias_Gomo (Nias) Sundaland O1a-MY234",LAB2="NIAS33 Nias_Gomo Sundaland O1a-MY234 This study (Indon, Cox)",COLOrig="Indonesia",colHG="O1a-MY234",col8Reg="Sundaland",color9REG="Sundaland"]
	NIAS38[&LABLE_ID1="NIAS38 Nias_Gomo (Nias) Sundaland Jacobs et al. 2019* O1a-MY207",LABLE_ID2="NIAS38 Nias_Gomo Sundaland O1a-MY207",colREG="Sundaland",!color=#3333ff,LAB1="NIAS38 Nias_Gomo (Nias) Sundaland O1a-MY207",LAB2="NIAS38 Nias_Gomo Sundaland O1a-MY207 This study (Indon, Cox)",COLOrig="Indonesia",colHG="O1a-MY207",col8Reg="Sundaland",color9REG="Sundaland"]
	RAM003[&LABLE_ID1="RAM003 Flores_Rampasasa (Flores) Wallacea Jacobs et al. 2019* O2a2-MY283",LABLE_ID2="RAM003 Flores_Rampasasa Wallacea O2a2-MY283",colREG="Wallacea",!color=#66cc00,LAB1="RAM003 Flores_Rampasasa (Flores) Wallacea O2a2-MY283",LAB2="RAM003 Flores_Rampasasa Wallacea O2a2-MY283 This study (Indon, Cox)",COLOrig="Indonesia",colHG="O2a2-MY283",col8Reg="Wallacea",color9REG="Wallacea"]
	SAMEA104038792[&LABLE_ID1="SAMEA104038792 Kinh MSEA Polaris Diversity O3f-MY1551",LABLE_ID2="SAMEA104038792 Kinh MSEA O3f-MY1551",colREG="MSEA",!color=#cc66ff,LAB1="SAMEA104038792 Kinh (Kinh) Sundaland O3f-F1863",LAB2="SAMEA104038792 Kinh MSEA O3f-F1863 Polaris",COLOrig="South East Asia, Mainland",colHG="O3f-F1863",col8Reg="Sundaland",color9REG="MSEA"]
	SAMEA104038793[&LABLE_ID1="SAMEA104038793 Dai East Asia Polaris Diversity O2a1-F18990",LABLE_ID2="SAMEA104038793 Dai East Asia O2a1-F18990",colREG="East Asia",!color=#ff9999,LAB1="SAMEA104038793 Dai (Dai) East Asia O2a1-F18990",LAB2="SAMEA104038793 Dai East Asia O2a1-F18990 Polaris",COLOrig="East Asia",colHG="O2a1-F18990",col8Reg="East Asia",color9REG="East Asia"]
	SAMEA104038801[&LABLE_ID1="SAMEA104038801 Dai East Asia Polaris Diversity O3a1-Z26012",LABLE_ID2="SAMEA104038801 Dai East Asia O3a1-Z26012",colREG="East Asia",!color=#ff9999,LAB1="SAMEA104038801 Dai (Dai) East Asia O3a1-Z26012",LAB2="SAMEA104038801 Dai East Asia O3a1-Z26012 Polaris",COLOrig="East Asia",colHG="O3a1-Z26012",col8Reg="East Asia",color9REG="East Asia"]
	SAMEA104038807[&LABLE_ID1="SAMEA104038807 Kinh MSEA Polaris Diversity O6a-CTS5409",LABLE_ID2="SAMEA104038807 Kinh MSEA O6a-CTS5409",colREG="MSEA",!color=#cc66ff,LAB1="SAMEA104038807 Kinh (Kinh) Sundaland O6a-CTS5409",LAB2="SAMEA104038807 Kinh MSEA O6a-CTS5409 ",COLOrig="South East Asia, Mainland",colHG="O6a-CTS5409",col8Reg="Sundaland",color9REG="MSEA"]
	SAMEA104038808[&LABLE_ID1="SAMEA104038808 Dai East Asia Polaris Diversity O2a1-Z39410",LABLE_ID2="SAMEA104038808 Dai East Asia O2a1-Z39410",colREG="East Asia",!color=#ff9999,LAB1="SAMEA104038808 Dai (Dai) East Asia O2a1-Z39410",LAB2="SAMEA104038808 Dai East Asia O2a1-Z39410 Polaris",COLOrig="East Asia",colHG="O2a1-Z39410",col8Reg="East Asia",color9REG="East Asia"]
	SAMEA104038811[&LABLE_ID1="SAMEA104038811 Dai East Asia Polaris Diversity O2a1-MY908",LABLE_ID2="SAMEA104038811 Dai East Asia O2a1-MY908",colREG="East Asia",!color=#ff9999,LAB1="SAMEA104038811 Dai (Dai) East Asia O2a1-MY908",LAB2="SAMEA104038811 Dai East Asia O2a1-MY908 Polaris",COLOrig="East Asia",colHG="O2a1-MY908",col8Reg="East Asia",color9REG="East Asia"]
	SAMEA104038812[&LABLE_ID1="SAMEA104038812 Dai East Asia Polaris Diversity O2a1-MY903",LABLE_ID2="SAMEA104038812 Dai East Asia O2a1-MY903",colREG="East Asia",!color=#ff9999,LAB1="SAMEA104038812 Dai (Dai) East Asia O2a1-MY903",LAB2="SAMEA104038812 Dai East Asia O2a1-MY903 Polaris",COLOrig="East Asia",colHG="O2a1-MY903",col8Reg="East Asia",color9REG="East Asia"]
	SAMEA104038815[&LABLE_ID1="SAMEA104038815 Kinh MSEA Polaris Diversity O2a1-MY906",LABLE_ID2="SAMEA104038815 Kinh MSEA O2a1-MY906",colREG="MSEA",!color=#cc66ff,LAB1="SAMEA104038815 Kinh (Kinh) Sundaland O2a1-MY906",LAB2="SAMEA104038815 Kinh MSEA O2a1-MY906 Polaris",COLOrig="South East Asia, Mainland",colHG="O2a1-MY906",col8Reg="Sundaland",color9REG="MSEA"]
	SAMEA104038832[&LABLE_ID1="SAMEA104038832 Kinh MSEA Polaris Diversity O2a1-F1399",LABLE_ID2="SAMEA104038832 Kinh MSEA O2a1-F1399",colREG="MSEA",!color=#cc66ff,LAB1="SAMEA104038832 Kinh (Kinh) Sundaland O2a1-F1399",LAB2="SAMEA104038832 Kinh MSEA O2a1-F1399 Polaris",COLOrig="South East Asia, Mainland",colHG="O2a1-F1399",col8Reg="Sundaland",color9REG="MSEA"]
	SAMEA104038836[&LABLE_ID1="SAMEA104038836 Han Chinese East Asia Polaris Diversity O6a-CTS679",LABLE_ID2="SAMEA104038836 Han Chinese East Asia O6a-CTS679",colREG="East Asia",!color=#ff9999,LAB1="SAMEA104038836 Han Chinese (Han) East Asia O6a-CTS679",LAB2="SAMEA104038836 Han Chinese East Asia O6a-CTS679 ",COLOrig="East Asia",colHG="O6a-CTS679",col8Reg="East Asia",color9REG="East Asia"]
	SAMEA104038840[&LABLE_ID1="SAMEA104038840 Kinh MSEA Polaris Diversity O3f-MY1552",LABLE_ID2="SAMEA104038840 Kinh MSEA O3f-MY1552",colREG="MSEA",!color=#cc66ff,LAB1="SAMEA104038840 Kinh (Kinh) Sundaland O3f-MY992",LAB2="SAMEA104038840 Kinh MSEA O3f-MY992 Polaris",COLOrig="South East Asia, Mainland",colHG="O3f-MY992",col8Reg="Sundaland",color9REG="MSEA"]
	SAMEA104038841[&LABLE_ID1="SAMEA104038841 Han Chinese East Asia Polaris Diversity O1a-Z23496",LABLE_ID2="SAMEA104038841 Han Chinese East Asia O1a-Z23496",colREG="East Asia",!color=#ff9999,LAB1="SAMEA104038841 Han Chinese (Han) East Asia O1a-Z23496",LAB2="SAMEA104038841 Han Chinese East Asia O1a-Z23496 ",COLOrig="East Asia",colHG="O1a-Z23496",col8Reg="East Asia",color9REG="East Asia"]
	SAMEA104038844[&LABLE_ID1="SAMEA104038844 Kinh MSEA Polaris Diversity O1a-MY1554",LABLE_ID2="SAMEA104038844 Kinh MSEA O1a-MY1554",colREG="MSEA",!color=#cc66ff,LAB1="SAMEA104038844 Kinh (Kinh) Sundaland O1a-Z23392",LAB2="SAMEA104038844 Kinh MSEA O1a-Z23392 Polaris",COLOrig="South East Asia, Mainland",colHG="O1a-Z23392",col8Reg="Sundaland",color9REG="MSEA"]
	SAMEA104038856[&LABLE_ID1="SAMEA104038856 Dai East Asia Polaris Diversity O3a-F20963",LABLE_ID2="SAMEA104038856 Dai East Asia O3a-F20963",colREG="East Asia",!color=#ff9999,LAB1="SAMEA104038856 Dai (Dai) East Asia O3a-F20963",LAB2="SAMEA104038856 Dai East Asia O3a-F20963 Polaris",COLOrig="East Asia",colHG="O3a-F20963",col8Reg="East Asia",color9REG="East Asia"]
	SAMEA104038860[&LABLE_ID1="SAMEA104038860 Dai East Asia Polaris Diversity O2a1-MY909",LABLE_ID2="SAMEA104038860 Dai East Asia O2a1-MY909",colREG="East Asia",!color=#ff9999,LAB1="SAMEA104038860 Dai (Dai) East Asia O2a1-MY909",LAB2="SAMEA104038860 Dai East Asia O2a1-MY909 Polaris",COLOrig="East Asia",colHG="O2a1-MY909",col8Reg="East Asia",color9REG="East Asia"]
	SAMEA104038878[&LABLE_ID1="SAMEA104038878 Han Chinese East Asia Polaris Diversity O3b-F3607",LABLE_ID2="SAMEA104038878 Han Chinese East Asia O3b-F3607",colREG="East Asia",!color=#ff9999,LAB1="SAMEA104038878 Han Chinese (Han) East Asia O3b-F3607",LAB2="SAMEA104038878 Han Chinese East Asia O3b-F3607 ",COLOrig="East Asia",colHG="O3b-F3607",col8Reg="East Asia",color9REG="East Asia"]
	SAMEA104038889[&LABLE_ID1="SAMEA104038889 Dai East Asia Polaris Diversity O3a1-MY924",LABLE_ID2="SAMEA104038889 Dai East Asia O3a1-MY924",colREG="East Asia",!color=#ff9999,LAB1="SAMEA104038889 Dai (Dai) East Asia O3a1-MY924",LAB2="SAMEA104038889 Dai East Asia O3a1-MY924 Polaris",COLOrig="East Asia",colHG="O3a1-MY924",col8Reg="East Asia",color9REG="East Asia"]
	SAMEA104038900[&LABLE_ID1="SAMEA104038900 Dai East Asia Polaris Diversity O3a1-MY927",LABLE_ID2="SAMEA104038900 Dai East Asia O3a1-MY927",colREG="East Asia",!color=#ff9999,LAB1="SAMEA104038900 Dai (Dai) East Asia O3a1-MY927",LAB2="SAMEA104038900 Dai East Asia O3a1-MY927 Polaris",COLOrig="East Asia",colHG="O3a1-MY927",col8Reg="East Asia",color9REG="East Asia"]
	SAMEA104038915[&LABLE_ID1="SAMEA104038915 Han Chinese East Asia Polaris Diversity O3h-MY1000",LABLE_ID2="SAMEA104038915 Han Chinese East Asia O3h-MY1000",colREG="East Asia",!color=#ff9999,LAB1="SAMEA104038915 Han Chinese (Han) East Asia O3h-MY1000",LAB2="SAMEA104038915 Han Chinese East Asia O3h-MY1000 ",COLOrig="East Asia",colHG="O3h-MY1000",col8Reg="East Asia",color9REG="East Asia"]
	SAMEA104038917[&LABLE_ID1="SAMEA104038917 Dai East Asia Polaris Diversity O1a-Z7773",LABLE_ID2="SAMEA104038917 Dai East Asia O1a-Z7773",colREG="East Asia",!color=#ff9999,LAB1="SAMEA104038917 Dai (Dai) East Asia O1a-Z7773",LAB2="SAMEA104038917 Dai East Asia O1a-Z7773 Polaris",COLOrig="East Asia",colHG="O1a-Z7773",col8Reg="East Asia",color9REG="East Asia"]
	SAMEA104038927[&LABLE_ID1="SAMEA104038927 Dai East Asia Polaris Diversity O3a1-MY925",LABLE_ID2="SAMEA104038927 Dai East Asia O3a1-MY925",colREG="East Asia",!color=#ff9999,LAB1="SAMEA104038927 Dai (Dai) East Asia O3a1-MY925",LAB2="SAMEA104038927 Dai East Asia O3a1-MY925 Polaris",COLOrig="East Asia",colHG="O3a1-MY925",col8Reg="East Asia",color9REG="East Asia"]
	SAMEA104038928[&LABLE_ID1="SAMEA104038928 Dai East Asia Polaris Diversity O1a-Z23484",LABLE_ID2="SAMEA104038928 Dai East Asia O1a-Z23484",colREG="East Asia",!color=#ff9999,LAB1="SAMEA104038928 Dai (Dai) East Asia O1a-Z23484",LAB2="SAMEA104038928 Dai East Asia O1a-Z23484 Polaris",COLOrig="East Asia",colHG="O1a-Z23484",col8Reg="East Asia",color9REG="East Asia"]
	SAMEA104038929[&LABLE_ID1="SAMEA104038929 Kinh MSEA Polaris Diversity O4-MY916",LABLE_ID2="SAMEA104038929 Kinh MSEA O4-MY916",colREG="MSEA",!color=#cc66ff,LAB1="SAMEA104038929 Kinh (Kinh) Sundaland O4-MY916",LAB2="SAMEA104038929 Kinh MSEA O4-MY916 Polaris",COLOrig="South East Asia, Mainland",colHG="O4-MY916",col8Reg="Sundaland",color9REG="MSEA"]
	SAMEA104038931[&LABLE_ID1="SAMEA104038931 Dai East Asia Polaris Diversity O2a1-MY910",LABLE_ID2="SAMEA104038931 Dai East Asia O2a1-MY910",colREG="East Asia",!color=#ff9999,LAB1="SAMEA104038931 Dai (Dai) East Asia O2a1-MY910",LAB2="SAMEA104038931 Dai East Asia O2a1-MY910 Polaris",COLOrig="East Asia",colHG="O2a1-MY910",col8Reg="East Asia",color9REG="East Asia"]
	SAMEA104038932[&LABLE_ID1="SAMEA104038932 Han Chinese East Asia Polaris Diversity O6a-F1418",LABLE_ID2="SAMEA104038932 Han Chinese East Asia O6a-F1418",colREG="East Asia",!color=#ff9999,LAB1="SAMEA104038932 Han Chinese (Han) East Asia O6a-F1418",LAB2="SAMEA104038932 Han Chinese East Asia O6a-F1418 ",COLOrig="East Asia",colHG="O6a-F1418",col8Reg="East Asia",color9REG="East Asia"]
	SAMEA104038939[&LABLE_ID1="SAMEA104038939 Dai East Asia Polaris Diversity O3a1-MY923",LABLE_ID2="SAMEA104038939 Dai East Asia O3a1-MY923",colREG="East Asia",!color=#ff9999,LAB1="SAMEA104038939 Dai (Dai) East Asia O3a1-MY923",LAB2="SAMEA104038939 Dai East Asia O3a1-MY923 Polaris",COLOrig="East Asia",colHG="O3a1-MY923",col8Reg="East Asia",color9REG="East Asia"]
	SAMN00000436[&LABLE_ID1="SAMN00000436 Han Chinese East Asia Polaris Diversity O6a-CTS7271",LABLE_ID2="SAMN00000436 Han Chinese East Asia O6a-CTS7271",colREG="East Asia",!color=#ff9999,LAB1="SAMN00000436 Han Chinese (Han) East Asia O6a-CTS7271",LAB2="SAMN00000436 Han Chinese East Asia O6a-CTS7271 Polaris",COLOrig="East Asia",colHG="O6a-CTS7271",col8Reg="East Asia",color9REG="East Asia"]
	SAMN00000445[&LABLE_ID1="SAMN00000445 Han Chinese East Asia Polaris Diversity O3-F1226",LABLE_ID2="SAMN00000445 Han Chinese East Asia O3-F1226",colREG="East Asia",!color=#ff9999,LAB1="SAMN00000445 Han Chinese (Han) East Asia O3-F1226",LAB2="SAMN00000445 Han Chinese East Asia O3-F1226 Polaris",COLOrig="East Asia",colHG="O3-F1226",col8Reg="East Asia",color9REG="East Asia"]
	SAMN00000446[&LABLE_ID1="SAMN00000446 Han Chinese East Asia Polaris Diversity O3a-F1754",LABLE_ID2="SAMN00000446 Han Chinese East Asia O3a-F1754",colREG="East Asia",!color=#ff9999,LAB1="SAMN00000446 Han Chinese (Han) East Asia O3a-F1754",LAB2="SAMN00000446 Han Chinese East Asia O3a-F1754 Polaris",COLOrig="East Asia",colHG="O3a-F1754",col8Reg="East Asia",color9REG="East Asia"]
	SAMN00000447[&LABLE_ID1="SAMN00000447 Han Chinese East Asia Polaris Diversity O3a-CTS5488",LABLE_ID2="SAMN00000447 Han Chinese East Asia O3a-CTS5488",colREG="East Asia",!color=#ff9999,LAB1="SAMN00000447 Han Chinese (Han) East Asia O3a-CTS5488",LAB2="SAMN00000447 Han Chinese East Asia O3a-CTS5488 Polaris",COLOrig="East Asia",colHG="O3a-CTS5488",col8Reg="East Asia",color9REG="East Asia"]
	SAMN00000448[&LABLE_ID1="SAMN00000448 Han Chinese East Asia Polaris Diversity O3a-MY932",LABLE_ID2="SAMN00000448 Han Chinese East Asia O3a-MY932",colREG="East Asia",!color=#ff9999,LAB1="SAMN00000448 Han Chinese (Han) East Asia O3a-MY932",LAB2="SAMN00000448 Han Chinese East Asia O3a-MY932 Polaris",COLOrig="East Asia",colHG="O3a-MY932",col8Reg="East Asia",color9REG="East Asia"]
	SAMN00000455[&LABLE_ID1="SAMN00000455 Han Chinese East Asia Polaris Diversity O1a-CTS11040",LABLE_ID2="SAMN00000455 Han Chinese East Asia O1a-CTS11040",colREG="East Asia",!color=#ff9999,LAB1="SAMN00000455 Han Chinese (Han) East Asia O1a-CTS11040",LAB2="SAMN00000455 Han Chinese East Asia O1a-CTS11040 Polaris",COLOrig="East Asia",colHG="O1a-CTS11040",col8Reg="East Asia",color9REG="East Asia"]
	SAMN00000456[&LABLE_ID1="SAMN00000456 Han Chinese East Asia Polaris Diversity O6a-PH83",LABLE_ID2="SAMN00000456 Han Chinese East Asia O6a-PH83",colREG="East Asia",!color=#ff9999,LAB1="SAMN00000456 Han Chinese (Han) East Asia O6a-PH83",LAB2="SAMN00000456 Han Chinese East Asia O6a-PH83 Polaris",COLOrig="East Asia",colHG="O6a-PH83",col8Reg="East Asia",color9REG="East Asia"]
	SAMN00000458[&LABLE_ID1="SAMN00000458 Han Chinese East Asia Polaris Diversity O3b-MY944",LABLE_ID2="SAMN00000458 Han Chinese East Asia O3b-MY944",colREG="East Asia",!color=#ff9999,LAB1="SAMN00000458 Han Chinese (Han) East Asia O3b-MY944",LAB2="SAMN00000458 Han Chinese East Asia O3b-MY944 Polaris",COLOrig="East Asia",colHG="O3b-MY944",col8Reg="East Asia",color9REG="East Asia"]
	SAMN00000459[&LABLE_ID1="SAMN00000459 Han Chinese East Asia Polaris Diversity O2a1-CTS9884",LABLE_ID2="SAMN00000459 Han Chinese East Asia O2a1-CTS9884",colREG="East Asia",!color=#ff9999,LAB1="SAMN00000459 Han Chinese (Han) East Asia O2a1-CTS9884",LAB2="SAMN00000459 Han Chinese East Asia O2a1-CTS9884 Polaris",COLOrig="East Asia",colHG="O2a1-CTS9884",col8Reg="East Asia",color9REG="East Asia"]
	SAMN00000460[&LABLE_ID1="SAMN00000460 Han Chinese East Asia Polaris Diversity O4-CTS1127",LABLE_ID2="SAMN00000460 Han Chinese East Asia O4-CTS1127",colREG="East Asia",!color=#ff9999,LAB1="SAMN00000460 Han Chinese (Han) East Asia O4-CTS1127",LAB2="SAMN00000460 Han Chinese East Asia O4-CTS1127 Polaris",COLOrig="East Asia",colHG="O4-CTS1127",col8Reg="East Asia",color9REG="East Asia"]
	SAMN00001603[&LABLE_ID1="SAMN00001603 Han Chinese East Asia Polaris Diversity O5-PH40",LABLE_ID2="SAMN00001603 Han Chinese East Asia O5-PH40",colREG="East Asia",!color=#ff9999,LAB1="SAMN00001603 Han Chinese (Han) East Asia O5-PH40",LAB2="SAMN00001603 Han Chinese East Asia O5-PH40 Polaris",COLOrig="East Asia",colHG="O5-PH40",col8Reg="East Asia",color9REG="East Asia"]
	SAMN00001604[&LABLE_ID1="SAMN00001604 Han Chinese East Asia Polaris Diversity O3b-MY942",LABLE_ID2="SAMN00001604 Han Chinese East Asia O3b-MY942",colREG="East Asia",!color=#ff9999,LAB1="SAMN00001604 Han Chinese (Han) East Asia O3b-MY942",LAB2="SAMN00001604 Han Chinese East Asia O3b-MY942 Polaris",COLOrig="East Asia",colHG="O3b-MY942",col8Reg="East Asia",color9REG="East Asia"]
	SAMN00001605[&LABLE_ID1="SAMN00001605 Han Chinese East Asia Polaris Diversity O5-CTS562",LABLE_ID2="SAMN00001605 Han Chinese East Asia O5-CTS562",colREG="East Asia",!color=#ff9999,LAB1="SAMN00001605 Han Chinese (Han) East Asia O5-CTS562",LAB2="SAMN00001605 Han Chinese East Asia O5-CTS562 Polaris",COLOrig="East Asia",colHG="O5-CTS562",col8Reg="East Asia",color9REG="East Asia"]
	SAMN00001610[&LABLE_ID1="SAMN00001610 Han Chinese East Asia Polaris Diversity O3b-F14370.2",LABLE_ID2="SAMN00001610 Han Chinese East Asia O3b-F14370.2",colREG="East Asia",!color=#ff9999,LAB1="SAMN00001610 Han Chinese (Han) East Asia O3b-F14370.2",LAB2="SAMN00001610 Han Chinese East Asia O3b-F14370.2 Polaris",COLOrig="East Asia",colHG="O3b-F14370.2",col8Reg="East Asia",color9REG="East Asia"]
	SAMN00001618[&LABLE_ID1="SAMN00001618 Han Chinese East Asia Polaris Diversity O4-MY917",LABLE_ID2="SAMN00001618 Han Chinese East Asia O4-MY917",colREG="East Asia",!color=#ff9999,LAB1="SAMN00001618 Han Chinese (Han) East Asia O4-MY917",LAB2="SAMN00001618 Han Chinese East Asia O4-MY917 Polaris",COLOrig="East Asia",colHG="O4-MY917",col8Reg="East Asia",color9REG="East Asia"]
	SAMN00001619[&LABLE_ID1="SAMN00001619 Han Chinese East Asia Polaris Diversity O6b-PH954",LABLE_ID2="SAMN00001619 Han Chinese East Asia O6b-PH954",colREG="East Asia",!color=#ff9999,LAB1="SAMN00001619 Han Chinese (Han) East Asia O6b-PH954",LAB2="SAMN00001619 Han Chinese East Asia O6b-PH954 ",COLOrig="East Asia",colHG="O6b-PH954",col8Reg="East Asia",color9REG="East Asia"]
	SAMN00001621[&LABLE_ID1="SAMN00001621 Han Chinese East Asia Polaris Diversity O3b-MY943",LABLE_ID2="SAMN00001621 Han Chinese East Asia O3b-MY943",colREG="East Asia",!color=#ff9999,LAB1="SAMN00001621 Han Chinese (Han) East Asia O3b-MY943",LAB2="SAMN00001621 Han Chinese East Asia O3b-MY943 Polaris",COLOrig="East Asia",colHG="O3b-MY943",col8Reg="East Asia",color9REG="East Asia"]
	SAMN00004683[&LABLE_ID1="SAMN00004683 Han Chinese East Asia Polaris Diversity O2a2-MY270",LABLE_ID2="SAMN00004683 Han Chinese East Asia O2a2-MY270",colREG="East Asia",!color=#ff9999,LAB1="SAMN00004683 Han Chinese (Han) East Asia O2a-MY913",LAB2="SAMN00004683 Han Chinese East Asia O2a-MY913 Polaris",COLOrig="East Asia",colHG="O2a-MY913",col8Reg="East Asia",color9REG="East Asia"]
	SAMN00004689[&LABLE_ID1="SAMN00004689 Han Chinese East Asia Polaris Diversity O6b-Z24958",LABLE_ID2="SAMN00004689 Han Chinese East Asia O6b-Z24958",colREG="East Asia",!color=#ff9999,LAB1="SAMN00004689 Han Chinese (Han) East Asia O6b-Z24958",LAB2="SAMN00004689 Han Chinese East Asia O6b-Z24958 Polaris",COLOrig="East Asia",colHG="O6b-Z24958",col8Reg="East Asia",color9REG="East Asia"]
	SAMN00006438[&LABLE_ID1="SAMN00006438 Han Chinese East Asia Polaris Diversity O2a-MY914",LABLE_ID2="SAMN00006438 Han Chinese East Asia O2a-MY914",colREG="East Asia",!color=#ff9999,LAB1="SAMN00006438 Han Chinese (Han) East Asia O2a-MY914",LAB2="SAMN00006438 Han Chinese East Asia O2a-MY914 Polaris",COLOrig="East Asia",colHG="O2a-MY914",col8Reg="East Asia",color9REG="East Asia"]
	SAMN00006441[&LABLE_ID1="SAMN00006441 Han Chinese East Asia Polaris Diversity O6a-F18858",LABLE_ID2="SAMN00006441 Han Chinese East Asia O6a-F18858",colREG="East Asia",!color=#ff9999,LAB1="SAMN00006441 Han Chinese (Han) East Asia O6a-F18858",LAB2="SAMN00006441 Han Chinese East Asia O6a-F18858 Polaris",COLOrig="East Asia",colHG="O6a-F18858",col8Reg="East Asia",color9REG="East Asia"]
	SAMN00006444[&LABLE_ID1="SAMN00006444 Han Chinese East Asia Polaris Diversity O3b-A9473",LABLE_ID2="SAMN00006444 Han Chinese East Asia O3b-A9473",colREG="East Asia",!color=#ff9999,LAB1="SAMN00006444 Han Chinese (Han) East Asia O3b-A9473",LAB2="SAMN00006444 Han Chinese East Asia O3b-A9473 Polaris",COLOrig="East Asia",colHG="O3b-A9473",col8Reg="East Asia",color9REG="East Asia"]
	SAMN00006453[&LABLE_ID1="SAMN00006453 Han Chinese East Asia Polaris Diversity O6a-F20523",LABLE_ID2="SAMN00006453 Han Chinese East Asia O6a-F20523",colREG="East Asia",!color=#ff9999,LAB1="SAMN00006453 Han Chinese (Han) East Asia O6a-F20523",LAB2="SAMN00006453 Han Chinese East Asia O6a-F20523 Polaris",COLOrig="East Asia",colHG="O6a-F20523",col8Reg="East Asia",color9REG="East Asia"]
	SAMN00006456[&LABLE_ID1="SAMN00006456 Han Chinese East Asia Polaris Diversity O6b-MY1004",LABLE_ID2="SAMN00006456 Han Chinese East Asia O6b-MY1004",colREG="East Asia",!color=#ff9999,LAB1="SAMN00006456 Han Chinese (Han) East Asia O6b-MY1004",LAB2="SAMN00006456 Han Chinese East Asia O6b-MY1004 Polaris",COLOrig="East Asia",colHG="O6b-MY1004",col8Reg="East Asia",color9REG="East Asia"]
	SAMN00006462[&LABLE_ID1="SAMN00006462 Han Chinese East Asia Polaris Diversity O6b-MY1003",LABLE_ID2="SAMN00006462 Han Chinese East Asia O6b-MY1003",colREG="East Asia",!color=#ff9999,LAB1="SAMN00006462 Han Chinese (Han) East Asia O6b-MY1003",LAB2="SAMN00006462 Han Chinese East Asia O6b-MY1003 Polaris",COLOrig="East Asia",colHG="O6b-MY1003",col8Reg="East Asia",color9REG="East Asia"]
	SAMN00006468[&LABLE_ID1="SAMN00006468 Han Chinese East Asia Polaris Diversity O3b-MY935",LABLE_ID2="SAMN00006468 Han Chinese East Asia O3b-MY935",colREG="East Asia",!color=#ff9999,LAB1="SAMN00006468 Han Chinese (Han) East Asia O3b-MY935",LAB2="SAMN00006468 Han Chinese East Asia O3b-MY935 Polaris",COLOrig="East Asia",colHG="O3b-MY935",col8Reg="East Asia",color9REG="East Asia"]
	SAMN00006471[&LABLE_ID1="SAMN00006471 Han Chinese East Asia Polaris Diversity O5-MY919",LABLE_ID2="SAMN00006471 Han Chinese East Asia O5-MY919",colREG="East Asia",!color=#ff9999,LAB1="SAMN00006471 Han Chinese (Han) East Asia O5-MY919",LAB2="SAMN00006471 Han Chinese East Asia O5-MY919 Polaris",COLOrig="East Asia",colHG="O5-MY919",col8Reg="East Asia",color9REG="East Asia"]
	SAMN00006474[&LABLE_ID1="SAMN00006474 Han Chinese East Asia Polaris Diversity O5-F940",LABLE_ID2="SAMN00006474 Han Chinese East Asia O5-F940",colREG="East Asia",!color=#ff9999,LAB1="SAMN00006474 Han Chinese (Han) East Asia O5-F940",LAB2="SAMN00006474 Han Chinese East Asia O5-F940 Polaris",COLOrig="East Asia",colHG="O5-F940",col8Reg="East Asia",color9REG="East Asia"]
	SAMN00006486[&LABLE_ID1="SAMN00006486 Han Chinese East Asia Polaris Diversity O3j-F4068",LABLE_ID2="SAMN00006486 Han Chinese East Asia O3j-F4068",colREG="East Asia",!color=#ff9999,LAB1="SAMN00006486 Han Chinese (Han) East Asia O3j-F4068",LAB2="SAMN00006486 Han Chinese East Asia O3j-F4068 Polaris",COLOrig="East Asia",colHG="O3j-F4068",col8Reg="East Asia",color9REG="East Asia"]
	SAMN00006498[&LABLE_ID1="SAMN00006498 Han Chinese East Asia Polaris Diversity O1a-CTS352",LABLE_ID2="SAMN00006498 Han Chinese East Asia O1a-CTS352",colREG="East Asia",!color=#ff9999,LAB1="SAMN00006498 Han Chinese (Han) East Asia O1a-CTS352",LAB2="SAMN00006498 Han Chinese East Asia O1a-CTS352 Polaris",COLOrig="East Asia",colHG="O1a-CTS352",col8Reg="East Asia",color9REG="East Asia"]
	SAMN00006522[&LABLE_ID1="SAMN00006522 Han Chinese East Asia Polaris Diversity O3a-MY931",LABLE_ID2="SAMN00006522 Han Chinese East Asia O3a-MY931",colREG="East Asia",!color=#ff9999,LAB1="SAMN00006522 Han Chinese (Han) East Asia O3a-MY931",LAB2="SAMN00006522 Han Chinese East Asia O3a-MY931 Polaris",COLOrig="East Asia",colHG="O3a-MY931",col8Reg="East Asia",color9REG="East Asia"]
	SAMN00006546[&LABLE_ID1="SAMN00006546 Han Chinese East Asia Polaris Diversity O3h-M159",LABLE_ID2="SAMN00006546 Han Chinese East Asia O3h-M159",colREG="East Asia",!color=#ff9999,LAB1="SAMN00006546 Han Chinese (Han) East Asia O3h-M159",LAB2="SAMN00006546 Han Chinese East Asia O3h-M159 Polaris",COLOrig="East Asia",colHG="O3h-M159",col8Reg="East Asia",color9REG="East Asia"]
	SAMN00006555[&LABLE_ID1="SAMN00006555 Han Chinese East Asia Polaris Diversity O3b-MY940",LABLE_ID2="SAMN00006555 Han Chinese East Asia O3b-MY940",colREG="East Asia",!color=#ff9999,LAB1="SAMN00006555 Han Chinese (Han) East Asia O3b-MY940",LAB2="SAMN00006555 Han Chinese East Asia O3b-MY940 Polaris",COLOrig="East Asia",colHG="O3b-MY940",col8Reg="East Asia",color9REG="East Asia"]
	SLW42[&LABLE_ID1="SLW42 Sulawesi_Mandar (Sulawesi) Wallacea Jacobs et al. 2019* NO2-MY1510",LABLE_ID2="SLW42 Sulawesi_Mandar Wallacea NO2-MY1510",colREG="Wallacea",!color=#66cc00,LAB1="SLW42 Sulawesi_Mandar (Sulawesi) Wallacea K2a",LAB2="SLW42 Sulawesi_Mandar Wallacea K2a This study (Indon, Cox)",COLOrig="Indonesia",colHG="K2a",col8Reg="Wallacea",color9REG="Wallacea"]
	SMT01[&LABLE_ID1="SMT01 Sumatra (Sumatra) Sundaland Jacobs et al. 2019* O3i-MY984",LABLE_ID2="SMT01 Sumatra Sundaland O3i-MY984",colREG="Sundaland",!color=#3333ff,LAB1="SMT01 Sumatra (Sumatra) Sundaland O3i-MY984",LAB2="SMT01 Sumatra Sundaland O3i-MY984 This study (Indon, Cox)",COLOrig="Indonesia",colHG="O3i-MY984",col8Reg="Sundaland",color9REG="Sundaland"]
	SMT03[&LABLE_ID1="SMT03 Sumatra (Sumatra) Sundaland Jacobs et al. 2019* NO2-MY1508",LABLE_ID2="SMT03 Sumatra Sundaland NO2-MY1508",colREG="Sundaland",!color=#3333ff,LAB1="SMT03 Sumatra (Sumatra) Sundaland K2a",LAB2="SMT03 Sumatra Sundaland K2a This study (Indon, Cox)",COLOrig="Indonesia",colHG="K2a",col8Reg="Sundaland",color9REG="Sundaland"]
	SMT05[&LABLE_ID1="SMT05 Sumatra (Sumatra) Sundaland Jacobs et al. 2019* O1b-MY248",LABLE_ID2="SMT05 Sumatra Sundaland O1b-MY248",colREG="Sundaland",!color=#3333ff,LAB1="SMT05 Sumatra (Sumatra) Sundaland O1a-MY248",LAB2="SMT05 Sumatra Sundaland O1a-MY248 This study (Indon, Cox)",COLOrig="Indonesia",colHG="O1a-MY248",col8Reg="Sundaland",color9REG="Sundaland"]
	SMT12[&LABLE_ID1="SMT12 Sumatra (Sumatra) Sundaland Jacobs et al. 2019* NO2-MY1509",LABLE_ID2="SMT12 Sumatra Sundaland NO2-MY1509",colREG="Sundaland",!color=#3333ff,LAB1="SMT12 Sumatra (Sumatra) Sundaland K2a",LAB2="SMT12 Sumatra Sundaland K2a This study (Indon, Cox)",COLOrig="Indonesia",colHG="K2a",col8Reg="Sundaland",color9REG="Sundaland"]
	SMT22[&LABLE_ID1="SMT22 Sumatra (Sumatra) Sundaland Jacobs et al. 2019* O3i-MY985",LABLE_ID2="SMT22 Sumatra Sundaland O3i-MY985",colREG="Sundaland",!color=#3333ff,LAB1="SMT22 Sumatra (Sumatra) Sundaland O3i-MY985",LAB2="SMT22 Sumatra Sundaland O3i-MY985 This study (Indon, Cox)",COLOrig="Indonesia",colHG="O3i-MY985",col8Reg="Sundaland",color9REG="Sundaland"]
	SMT23[&LABLE_ID1="SMT23 Sumatra (Sumatra) Sundaland Jacobs et al. 2019* O2a2-MY900",LABLE_ID2="SMT23 Sumatra Sundaland O2a2-MY900",colREG="Sundaland",!color=#3333ff,LAB1="SMT23 Sumatra (Sumatra) Sundaland O2a2-MY900",LAB2="SMT23 Sumatra Sundaland O2a2-MY900 This study (Indon, Cox)",COLOrig="Indonesia",colHG="O2a2-MY900",col8Reg="Sundaland",color9REG="Sundaland"]
	SMT39[&LABLE_ID1="SMT39 Sumatra (Sumatra) Sundaland Jacobs et al. 2019* O1a-MY233",LABLE_ID2="SMT39 Sumatra Sundaland O1a-MY233",colREG="Sundaland",!color=#3333ff,LAB1="SMT39 Sumatra (Sumatra) Sundaland O1a-MY233",LAB2="SMT39 Sumatra Sundaland O1a-MY233 This study (Indon, Cox)",COLOrig="Indonesia",colHG="O1a-MY233",col8Reg="Sundaland",color9REG="Sundaland"]
	SS6002736[&LABLE_ID1="SS6002736 Malay Sundaland Wong et al. 2013 O3f-MY988",LABLE_ID2="SS6002736 Malay Sundaland O3f-MY988",colREG="Sundaland",!color=#3333ff,LAB1="SS6002736 Malay (Malay) Sundaland O3f-MY988",LAB2="SS6002736 Malay Sundaland O3f-MY988 Wong 2013",COLOrig="South Asia, Mainland",colHG="O3f-MY988",col8Reg="Sundaland",color9REG="Sundaland"]
	SS6002741[&LABLE_ID1="SS6002741 Malay Sundaland Wong et al. 2013 O2a2a-MY280",LABLE_ID2="SS6002741 Malay Sundaland O2a2a-MY280",colREG="Sundaland",!color=#3333ff,LAB1="SS6002741 Malay (Malay) Sundaland O2a2a-MY280",LAB2="SS6002741 Malay Sundaland O2a2a-MY280 Wong 2013",COLOrig="South Asia, Mainland",colHG="O2a2a-MY280",col8Reg="Sundaland",color9REG="Sundaland"]
	SS6002749[&LABLE_ID1="SS6002749 Malay Sundaland Wong et al. 2013 NO2-MY1505",LABLE_ID2="SS6002749 Malay Sundaland NO2-MY1505",colREG="Sundaland",!color=#3333ff,LAB1="SS6002749 Malay (Malay) Sundaland NO-M2313",LAB2="SS6002749 Malay Sundaland NO-M2313 Wong 2013",COLOrig="South Asia, Mainland",colHG="NO-M2313",col8Reg="Sundaland",color9REG="Sundaland"]
	SS6002750[&LABLE_ID1="SS6002750 Malay Sundaland Wong et al. 2013 O1a-MY224",LABLE_ID2="SS6002750 Malay Sundaland O1a-MY224",colREG="Sundaland",!color=#3333ff,LAB1="SS6002750 Malay (Malay) Sundaland O1a-MY224",LAB2="SS6002750 Malay Sundaland O1a-MY224 Wong 2013",COLOrig="South Asia, Mainland",colHG="O1a-MY224",col8Reg="Sundaland",color9REG="Sundaland"]
	SS6002757[&LABLE_ID1="SS6002757 Malay Sundaland Wong et al. 2013 O2a2-MY281",LABLE_ID2="SS6002757 Malay Sundaland O2a2-MY281",colREG="Sundaland",!color=#3333ff,LAB1="SS6002757 Malay (Malay) Sundaland O2a2-MY281",LAB2="SS6002757 Malay Sundaland O2a2-MY281 Wong 2013",COLOrig="South Asia, Mainland",colHG="O2a2-MY281",col8Reg="Sundaland",color9REG="Sundaland"]
	SS6002760[&LABLE_ID1="SS6002760 Malay Sundaland Wong et al. 2013 O2a2-MY284",LABLE_ID2="SS6002760 Malay Sundaland O2a2-MY284",colREG="Sundaland",!color=#3333ff,LAB1="SS6002760 Malay (Malay) Sundaland O2a2-MY284",LAB2="SS6002760 Malay Sundaland O2a2-MY284 Wong 2013",COLOrig="South Asia, Mainland",colHG="O2a2-MY284",col8Reg="Sundaland",color9REG="Sundaland"]
	SS6002763[&LABLE_ID1="SS6002763 Malay Sundaland Wong et al. 2013 O3i-MY964",LABLE_ID2="SS6002763 Malay Sundaland O3i-MY964",colREG="Sundaland",!color=#3333ff,LAB1="SS6002763 Malay (Malay) Sundaland O3i-MY964",LAB2="SS6002763 Malay Sundaland O3i-MY964 Wong 2013",COLOrig="South Asia, Mainland",colHG="O3i-MY964",col8Reg="Sundaland",color9REG="Sundaland"]
	SS6002764[&LABLE_ID1="SS6002764 Malay Sundaland Wong et al. 2013 O1c-MY261",LABLE_ID2="SS6002764 Malay Sundaland O1c-MY261",colREG="Sundaland",!color=#3333ff,LAB1="SS6002764 Malay (Malay) Sundaland O1c-MY261",LAB2="SS6002764 Malay Sundaland O1c-MY261 Wong 2013",COLOrig="South Asia, Mainland",colHG="O1c-MY261",col8Reg="Sundaland",color9REG="Sundaland"]
	SS6002765[&LABLE_ID1="SS6002765 Malay Sundaland Wong et al. 2013 O3f-MY1012",LABLE_ID2="SS6002765 Malay Sundaland O3f-MY1012",colREG="Sundaland",!color=#3333ff,LAB1="SS6002765 Malay (Malay) Sundaland O3f-MY1012",LAB2="SS6002765 Malay Sundaland O3f-MY1012 Wong 2013",COLOrig="South Asia, Mainland",colHG="O3f-MY1012",col8Reg="Sundaland",color9REG="Sundaland"]
	SS6002767[&LABLE_ID1="SS6002767 Malay Sundaland Wong et al. 2013 O2a2-MY273",LABLE_ID2="SS6002767 Malay Sundaland O2a2-MY273",colREG="Sundaland",!color=#3333ff,LAB1="SS6002767 Malay (Malay) Sundaland O2a2-MY273",LAB2="SS6002767 Malay Sundaland O2a2-MY273 Wong 2013",COLOrig="South Asia, Mainland",colHG="O2a2-MY273",col8Reg="Sundaland",color9REG="Sundaland"]
	SS6002770[&LABLE_ID1="SS6002770 Malay Sundaland Wong et al. 2013 O2a2-MY288",LABLE_ID2="SS6002770 Malay Sundaland O2a2-MY288",colREG="Sundaland",!color=#3333ff,LAB1="SS6002770 Malay (Malay) Sundaland O2a2-MY288",LAB2="SS6002770 Malay Sundaland O2a2-MY288 Wong 2013",COLOrig="South Asia, Mainland",colHG="O2a2-MY288",col8Reg="Sundaland",color9REG="Sundaland"]
	SS6002775[&LABLE_ID1="SS6002775 Malay Sundaland Wong et al. 2013 O2a2-MY275",LABLE_ID2="SS6002775 Malay Sundaland O2a2-MY275",colREG="Sundaland",!color=#3333ff,LAB1="SS6002775 Malay (Malay) Sundaland O2a2-MY275",LAB2="SS6002775 Malay Sundaland O2a2-MY275 Wong 2013",COLOrig="South Asia, Mainland",colHG="O2a2-MY275",col8Reg="Sundaland",color9REG="Sundaland"]
	SS6002779[&LABLE_ID1="SS6002779 Malay Sundaland Wong et al. 2013 O3f-MY989",LABLE_ID2="SS6002779 Malay Sundaland O3f-MY989",colREG="Sundaland",!color=#3333ff,LAB1="SS6002779 Malay (Malay) Sundaland O3f-MY989",LAB2="SS6002779 Malay Sundaland O3f-MY989 Wong 2013",COLOrig="South Asia, Mainland",colHG="O3f-MY989",col8Reg="Sundaland",color9REG="Sundaland"]
	SS6002783[&LABLE_ID1="SS6002783 Malay Sundaland Wong et al. 2013 P2-MY1512",LABLE_ID2="SS6002783 Malay Sundaland P2-MY1512",colREG="Sundaland",!color=#3333ff,LAB1="SS6002783 Malay (Malay) Sundaland P-P295",LAB2="SS6002783 Malay Sundaland P-P295 Wong 2013",COLOrig="South Asia, Mainland",colHG="P-P295",col8Reg="Sundaland",color9REG="Sundaland"]
	SS6002784[&LABLE_ID1="SS6002784 Malay Sundaland Wong et al. 2013 O2a2-MY295",LABLE_ID2="SS6002784 Malay Sundaland O2a2-MY295",colREG="Sundaland",!color=#3333ff,LAB1="SS6002784 Malay (Malay) Sundaland O2a2-MY295",LAB2="SS6002784 Malay Sundaland O2a2-MY295 Wong 2013",COLOrig="South Asia, Mainland",colHG="O2a2-MY295",col8Reg="Sundaland",color9REG="Sundaland"]
	SS6002787[&LABLE_ID1="SS6002787 Malay Sundaland Wong et al. 2013 O2a2-MY289",LABLE_ID2="SS6002787 Malay Sundaland O2a2-MY289",colREG="Sundaland",!color=#3333ff,LAB1="SS6002787 Malay (Malay) Sundaland O2a2-MY289",LAB2="SS6002787 Malay Sundaland O2a2-MY289 Wong 2013",COLOrig="South Asia, Mainland",colHG="O2a2-MY289",col8Reg="Sundaland",color9REG="Sundaland"]
	SS6002788[&LABLE_ID1="SS6002788 Malay Sundaland Wong et al. 2013 O1a-MY219",LABLE_ID2="SS6002788 Malay Sundaland O1a-MY219",colREG="Sundaland",!color=#3333ff,LAB1="SS6002788 Malay (Malay) Sundaland O1a-MY219",LAB2="SS6002788 Malay Sundaland O1a-MY219 Wong 2013",COLOrig="South Asia, Mainland",colHG="O1a-MY219",col8Reg="Sundaland",color9REG="Sundaland"]
	SS6002791[&LABLE_ID1="SS6002791 Malay Sundaland Wong et al. 2013 O2a2-MY292",LABLE_ID2="SS6002791 Malay Sundaland O2a2-MY292",colREG="Sundaland",!color=#3333ff,LAB1="SS6002791 Malay (Malay) Sundaland O2a2-MY292",LAB2="SS6002791 Malay Sundaland O2a2-MY292 Wong 2013",COLOrig="South Asia, Mainland",colHG="O2a2-MY292",col8Reg="Sundaland",color9REG="Sundaland"]
	SS6002795[&LABLE_ID1="SS6002795 Malay Sundaland Wong et al. 2013 O2a2-MY279",LABLE_ID2="SS6002795 Malay Sundaland O2a2-MY279",colREG="Sundaland",!color=#3333ff,LAB1="SS6002795 Malay (Malay) Sundaland O2a2-MY279",LAB2="SS6002795 Malay Sundaland O2a2-MY279 Wong 2013",COLOrig="South Asia, Mainland",colHG="O2a2-MY279",col8Reg="Sundaland",color9REG="Sundaland"]
	SS6002800[&LABLE_ID1="SS6002800 Malay Sundaland Wong et al. 2013 O3f-MY990",LABLE_ID2="SS6002800 Malay Sundaland O3f-MY990",colREG="Sundaland",!color=#3333ff,LAB1="SS6002800 Malay (Malay) Sundaland O3f-MY990",LAB2="SS6002800 Malay Sundaland O3f-MY990 Wong 2013",COLOrig="South Asia, Mainland",colHG="O3f-MY990",col8Reg="Sundaland",color9REG="Sundaland"]
	SS6002805[&LABLE_ID1="SS6002805 Malay Sundaland Wong et al. 2013 F3-MY1502",LABLE_ID2="SS6002805 Malay Sundaland F3-MY1502",colREG="Sundaland",!color=#3333ff,LAB1="SS6002805 Malay (Malay) Sundaland F-M89",LAB2="SS6002805 Malay Sundaland F-M89 Wong 2013",COLOrig="South Asia, Mainland",colHG="F-M89",col8Reg="Sundaland",color9REG="Sundaland"]
	SS6002807[&LABLE_ID1="SS6002807 Malay Sundaland Wong et al. 2013 O1c-MY264",LABLE_ID2="SS6002807 Malay Sundaland O1c-MY264",colREG="Sundaland",!color=#3333ff,LAB1="SS6002807 Malay (Malay) Sundaland O1c-MY264",LAB2="SS6002807 Malay Sundaland O1c-MY264 Wong 2013",COLOrig="South Asia, Mainland",colHG="O1c-MY264",col8Reg="Sundaland",color9REG="Sundaland"]
	SS6002808[&LABLE_ID1="SS6002808 Malay Sundaland Wong et al. 2013 O3i-MY986",LABLE_ID2="SS6002808 Malay Sundaland O3i-MY986",colREG="Sundaland",!color=#3333ff,LAB1="SS6002808 Malay (Malay) Sundaland O3i-MY986",LAB2="SS6002808 Malay Sundaland O3i-MY986 Wong 2013",COLOrig="South Asia, Mainland",colHG="O3i-MY986",col8Reg="Sundaland",color9REG="Sundaland"]
	SS6002809[&LABLE_ID1="SS6002809 Malay Sundaland Wong et al. 2013 O3i-MY987",LABLE_ID2="SS6002809 Malay Sundaland O3i-MY987",colREG="Sundaland",!color=#3333ff,LAB1="SS6002809 Malay (Malay) Sundaland O3i-MY987",LAB2="SS6002809 Malay Sundaland O3i-MY987 Wong 2013",COLOrig="South Asia, Mainland",colHG="O3i-MY987",col8Reg="Sundaland",color9REG="Sundaland"]
	SS6002810[&LABLE_ID1="SS6002810 Malay Sundaland Wong et al. 2013 O2a2-MY274",LABLE_ID2="SS6002810 Malay Sundaland O2a2-MY274",colREG="Sundaland",!color=#3333ff,LAB1="SS6002810 Malay (Malay) Sundaland O2a2-MY274",LAB2="SS6002810 Malay Sundaland O2a2-MY274 Wong 2013",COLOrig="South Asia, Mainland",colHG="O2a2-MY274",col8Reg="Sundaland",color9REG="Sundaland"]
	SS6002811[&LABLE_ID1="SS6002811 Malay Sundaland Wong et al. 2013 O3i-Z44781",LABLE_ID2="SS6002811 Malay Sundaland O3i-Z44781",colREG="Sundaland",!color=#3333ff,LAB1="SS6002811 Malay (Malay) Sundaland O3i-Z44781",LAB2="SS6002811 Malay Sundaland O3i-Z44781 Wong 2013",COLOrig="South Asia, Mainland",colHG="O3i-Z44781",col8Reg="Sundaland",color9REG="Sundaland"]
	SS6002813[&LABLE_ID1="SS6002813 Malay Sundaland Wong et al. 2013 O2a2-MY276",LABLE_ID2="SS6002813 Malay Sundaland O2a2-MY276",colREG="Sundaland",!color=#3333ff,LAB1="SS6002813 Malay (Malay) Sundaland O2a2-MY276",LAB2="SS6002813 Malay Sundaland O2a2-MY276 Wong 2013",COLOrig="South Asia, Mainland",colHG="O2a2-MY276",col8Reg="Sundaland",color9REG="Sundaland"]
	SS6002814[&LABLE_ID1="SS6002814 Malay Sundaland Wong et al. 2013 O1c-MY266",LABLE_ID2="SS6002814 Malay Sundaland O1c-MY266",colREG="Sundaland",!color=#3333ff,LAB1="SS6002814 Malay (Malay) Sundaland O1c-MY266",LAB2="SS6002814 Malay Sundaland O1c-MY266 Wong 2013",COLOrig="South Asia, Mainland",colHG="O1c-MY266",col8Reg="Sundaland",color9REG="Sundaland"]
	SS6002816[&LABLE_ID1="SS6002816 Malay Sundaland Wong et al. 2013 O1a-MY218",LABLE_ID2="SS6002816 Malay Sundaland O1a-MY218",colREG="Sundaland",!color=#3333ff,LAB1="SS6002816 Malay (Malay) Sundaland O1a-MY218",LAB2="SS6002816 Malay Sundaland O1a-MY218 Wong 2013",COLOrig="South Asia, Mainland",colHG="O1a-MY218",col8Reg="Sundaland",color9REG="Sundaland"]
	SS6002818[&LABLE_ID1="SS6002818 Malay Sundaland Wong et al. 2013 O2a2-MY299",LABLE_ID2="SS6002818 Malay Sundaland O2a2-MY299",colREG="Sundaland",!color=#3333ff,LAB1="SS6002818 Malay (Malay) Sundaland O2a2-MY299",LAB2="SS6002818 Malay Sundaland O2a2-MY299 Wong 2013",COLOrig="South Asia, Mainland",colHG="O2a2-MY299",col8Reg="Sundaland",color9REG="Sundaland"]
	SS6002821[&LABLE_ID1="SS6002821 Malay Sundaland Wong et al. 2013 O2a2-F16164",LABLE_ID2="SS6002821 Malay Sundaland O2a2-F16164",colREG="Sundaland",!color=#3333ff,LAB1="SS6002821 Malay (Malay) Sundaland O2a2-F16164",LAB2="SS6002821 Malay Sundaland O2a2-F16164 Wong 2013",COLOrig="South Asia, Mainland",colHG="O2a2-F16164",col8Reg="Sundaland",color9REG="Sundaland"]
	SS6002822[&LABLE_ID1="SS6002822 Malay Sundaland Wong et al. 2013 O2a2-MY277",LABLE_ID2="SS6002822 Malay Sundaland O2a2-MY277",colREG="Sundaland",!color=#3333ff,LAB1="SS6002822 Malay (Malay) Sundaland O2a2-MY277",LAB2="SS6002822 Malay Sundaland O2a2-MY277 Wong 2013",COLOrig="South Asia, Mainland",colHG="O2a2-MY277",col8Reg="Sundaland",color9REG="Sundaland"]
	SS6002823[&LABLE_ID1="SS6002823 Malay Sundaland Wong et al. 2013 O1a-MY222",LABLE_ID2="SS6002823 Malay Sundaland O1a-MY222",colREG="Sundaland",!color=#3333ff,LAB1="SS6002823 Malay (Malay) Sundaland O1a-MY222",LAB2="SS6002823 Malay Sundaland O1a-MY222 Wong 2013",COLOrig="South Asia, Mainland",colHG="O1a-MY222",col8Reg="Sundaland",color9REG="Sundaland"]
	SS6002824[&LABLE_ID1="SS6002824 Malay Sundaland Wong et al. 2013 O1b-MY239",LABLE_ID2="SS6002824 Malay Sundaland O1b-MY239",colREG="Sundaland",!color=#3333ff,LAB1="SS6002824 Malay (Malay) Sundaland O1b-MY239",LAB2="SS6002824 Malay Sundaland O1b-MY239 Wong 2013",COLOrig="South Asia, Mainland",colHG="O1b-MY239",col8Reg="Sundaland",color9REG="Sundaland"]
	SS6002825[&LABLE_ID1="SS6002825 Malay Sundaland Wong et al. 2013 O1b-MY249",LABLE_ID2="SS6002825 Malay Sundaland O1b-MY249",colREG="Sundaland",!color=#3333ff,LAB1="SS6002825 Malay (Malay) Sundaland O1b-MY249",LAB2="SS6002825 Malay Sundaland O1b-MY249 Wong 2013",COLOrig="South Asia, Mainland",colHG="O1b-MY249",col8Reg="Sundaland",color9REG="Sundaland"]
	SS6002826[&LABLE_ID1="SS6002826 Malay Sundaland Wong et al. 2013 R2a-Y1299",LABLE_ID2="SS6002826 Malay Sundaland R2a-Y1299",colREG="Sundaland",!color=#3333ff,LAB1="SS6002826 Malay (Malay) Sundaland R-L266",LAB2="SS6002826 Malay Sundaland R-L266 Wong 2013",COLOrig="South Asia, Mainland",colHG="R-L266",col8Reg="Sundaland",color9REG="Sundaland"]
	SS6002827[&LABLE_ID1="SS6002827 Malay Sundaland Wong et al. 2013 O2a2-MY296",LABLE_ID2="SS6002827 Malay Sundaland O2a2-MY296",colREG="Sundaland",!color=#3333ff,LAB1="SS6002827 Malay (Malay) Sundaland O2a2-MY296",LAB2="SS6002827 Malay Sundaland O2a2-MY296 Wong 2013",COLOrig="South Asia, Mainland",colHG="O2a2-MY296",col8Reg="Sundaland",color9REG="Sundaland"]
	SS6002828[&LABLE_ID1="SS6002828 Malay Sundaland Wong et al. 2013 O2a2-MY287",LABLE_ID2="SS6002828 Malay Sundaland O2a2-MY287",colREG="Sundaland",!color=#3333ff,LAB1="SS6002828 Malay (Malay) Sundaland O2a2-MY287",LAB2="SS6002828 Malay Sundaland O2a2-MY287 Wong 2013",COLOrig="South Asia, Mainland",colHG="O2a2-MY287",col8Reg="Sundaland",color9REG="Sundaland"]
	SS6002829[&LABLE_ID1="SS6002829 Malay Sundaland Wong et al. 2013 O2a2-MY297",LABLE_ID2="SS6002829 Malay Sundaland O2a2-MY297",colREG="Sundaland",!color=#3333ff,LAB1="SS6002829 Malay (Malay) Sundaland O2a2-MY297",LAB2="SS6002829 Malay Sundaland O2a2-MY297 Wong 2013",COLOrig="South Asia, Mainland",colHG="O2a2-MY297",col8Reg="Sundaland",color9REG="Sundaland"]
	SS6002830[&LABLE_ID1="SS6002830 Malay Sundaland Wong et al. 2013 P2-MY1513",LABLE_ID2="SS6002830 Malay Sundaland P2-MY1513",colREG="Sundaland",!color=#3333ff,LAB1="SS6002830 Malay (Malay) Sundaland P-P295",LAB2="SS6002830 Malay Sundaland P-P295 Wong 2013",COLOrig="South Asia, Mainland",colHG="P-P295",col8Reg="Sundaland",color9REG="Sundaland"]
	SS6002831[&LABLE_ID1="SS6002831 Malay Sundaland Wong et al. 2013 O3i-MY958",LABLE_ID2="SS6002831 Malay Sundaland O3i-MY958",colREG="Sundaland",!color=#3333ff,LAB1="SS6002831 Malay (Malay) Sundaland O3i-MY958",LAB2="SS6002831 Malay Sundaland O3i-MY958 Wong 2013",COLOrig="South Asia, Mainland",colHG="O3i-MY958",col8Reg="Sundaland",color9REG="Sundaland"]
	SS6002833[&LABLE_ID1="SS6002833 Malay Sundaland Wong et al. 2013 O1c-MY265",LABLE_ID2="SS6002833 Malay Sundaland O1c-MY265",colREG="Sundaland",!color=#3333ff,LAB1="SS6002833 Malay (Malay) Sundaland O1c-MY265",LAB2="SS6002833 Malay Sundaland O1c-MY265 Wong 2013",COLOrig="South Asia, Mainland",colHG="O1c-MY265",col8Reg="Sundaland",color9REG="Sundaland"]
	SS6003431[&LABLE_ID1="SS6003431 Malay Sundaland Wong et al. 2013 R1a2b-L657",LABLE_ID2="SS6003431 Malay Sundaland R1a2b-L657",colREG="Sundaland",!color=#3333ff,LAB1="SS6003431 Malay (Malay) Sundaland R1",LAB2="SS6003431 Malay Sundaland R1 Wong 2013",COLOrig="South Asia, Mainland",colHG=" R1",col8Reg="Sundaland",color9REG="Sundaland"]
	SS6004469[&LABLE_ID1="SS6004469 Han Chinese East Asia Mallick et al. 2016 O2b-F838",LABLE_ID2="SS6004469 Han Chinese East Asia O2b-F838",colREG="East Asia",!color=#ff9999,LAB1="SS6004469 Han Chinese (Han) East Asia O2b-F838",LAB2="SS6004469 Han Chinese East Asia O2b-F838 Mallick 2016",COLOrig="East Asia",colHG="O2b-F838",col8Reg="East Asia",color9REG="East Asia"]
	SS6004476[&LABLE_ID1="SS6004476 Karitiana World Mallick et al. 2016 Q1a-M848",LABLE_ID2="SS6004476 Karitiana World Q1a-M848",colREG="World",!color=#666666,LAB1="SS6004476 Karitiana (Karitiana) World Q1",LAB2="SS6004476 Karitiana World Q1 Mallick 2016",COLOrig="Americas",colHG="Q1",col8Reg="World",color9REG="World"]
	TL003[&LABLE_ID1="TL003 Ma'anyan (Borneo) Sundaland Jacobs et al. 2019* O3i-MY965",LABLE_ID2="TL003 Ma'anyan Sundaland O3i-MY965",colREG="Sundaland",!color=#3333ff,LAB1="TL003 Ma'anyan (Borneo) Sundaland O3i-MY965",LAB2="TL003 Ma'anyan Sundaland O3i-MY965 This study (Indon, Cox)",COLOrig="Indonesia",colHG="O3i-MY965",col8Reg="Sundaland",color9REG="Sundaland"]
	TL032[&LABLE_ID1="TL032 Ma'anyan (Borneo) Sundaland Jacobs et al. 2019* O1a-MY220",LABLE_ID2="TL032 Ma'anyan Sundaland O1a-MY220",colREG="Sundaland",!color=#3333ff,LAB1="TL032 Ma'anyan (Borneo) Sundaland O1a-MY220",LAB2="TL032 Ma'anyan Sundaland O1a-MY220 This study (Indon, Cox)",COLOrig="Indonesia",colHG="O1a-MY220",col8Reg="Sundaland",color9REG="Sundaland"]
	TL038[&LABLE_ID1="TL038 Ma'anyan (Borneo) Sundaland Jacobs et al. 2019* O3i-MY966",LABLE_ID2="TL038 Ma'anyan Sundaland O3i-MY966",colREG="Sundaland",!color=#3333ff,LAB1="TL038 Ma'anyan (Borneo) Sundaland O3i-MY966",LAB2="TL038 Ma'anyan Sundaland O3i-MY966 This study (Indon, Cox)",COLOrig="Indonesia",colHG="O3i-MY966",col8Reg="Sundaland",color9REG="Sundaland"]
	UV043[&LABLE_ID1="UV043 Baining (New Britain) SahulN Vernot et al. 2016 M3b-MY5",LABLE_ID2="UV043 Baining SahulN M3b-MY5",colREG="SahulN",!color=#cc3300,LAB1="UV043 Baining (New Britain) SahulN M3b-MY5",LAB2="UV043 Baining SahulN M3b-MY5 Vernot 2016",COLOrig="Papua",colHG="M3b-MY5",col8Reg="SahulN",color9REG="SahulN"]
	UV1043[&LABLE_ID1="UV1043 Mamusi (New Britain) SahulN Vernot et al. 2016 O1a-MY217",LABLE_ID2="UV1043 Mamusi SahulN O1a-MY217",colREG="SahulN",!color=#cc3300,LAB1="UV1043 Mamusi (New Britain) SahulN O1a-MY217",LAB2="UV1043 Mamusi SahulN O1a-MY217 Vernot 2016",COLOrig="Papua",colHG="O1a-MY217",col8Reg="SahulN",color9REG="SahulN"]
	UV897[&LABLE_ID1="UV897 Nakanai Bileki (New Britain) SahulN Vernot et al. 2016 O3i-MY953",LABLE_ID2="UV897 Nakanai Bileki SahulN O3i-MY953",colREG="SahulN",!color=#cc3300,LAB1="UV897 Nakanai Bileki (New Britain) SahulN O3i-MY953",LAB2="UV897 Nakanai Bileki SahulN O3i-MY953 Vernot 2016",COLOrig="Papua",colHG="O3i-MY953",col8Reg="SahulN",color9REG="SahulN"]
	UV919[&LABLE_ID1="UV919 Nakanai Bileki (New Britain) SahulN Vernot et al. 2016 S5-MY112",LABLE_ID2="UV919 Nakanai Bileki SahulN S5-MY112",colREG="SahulN",!color=#cc3300,LAB1="UV919 Nakanai Bileki (New Britain) SahulN S5-MY112",LAB2="UV919 Nakanai Bileki SahulN S5-MY112 Vernot 2016",COLOrig="Papua",colHG="S5-MY112",col8Reg="SahulN",color9REG="SahulN"]
	UV929[&LABLE_ID1="UV929 Nakanai Bileki (New Britain) SahulN Vernot et al. 2016 O3i-MY951",LABLE_ID2="UV929 Nakanai Bileki SahulN O3i-MY951",colREG="SahulN",!color=#cc3300,LAB1="UV929 Nakanai Bileki (New Britain) SahulN O3i-MY951",LAB2="UV929 Nakanai Bileki SahulN O3i-MY951 Vernot 2016",COLOrig="Papua",colHG="O3i-MY951",col8Reg="SahulN",color9REG="SahulN"]
	UV956[&LABLE_ID1="UV956 Nakanai (New Britain) SahulN Vernot et al. 2016 O3i-MY952",LABLE_ID2="UV956 Nakanai SahulN O3i-MY952",colREG="SahulN",!color=#cc3300,LAB1="UV956 Nakanai (New Britain) SahulN O3i-MY952",LAB2="UV956 Nakanai SahulN O3i-MY952 Vernot 2016",COLOrig="Papua",colHG="O3i-MY952",col8Reg="SahulN",color9REG="SahulN"]
;
end;
begin trees;
	tree TREE1 = [&R] ((((((((((((((HG01844[&rate_range={1.9745032334818568E-8,1.137185938059201E-7},height_95%_HPD={1.7025740817189217E-9,1.2601958587765694E-8},length_range={2911.93517307,9053.37809461},height_median=6.701156962662935E-9,length_95%_HPD={5694.482534437,8387.675571403},height=6.966612151397082E-9,rate=3.772225903457937E-8,height_range={0.0,6.263144314289093E-8},rate_median=3.66472812…
end;
begin figtree;
	set appearance.backgroundColorAttribute="Default";
	set appearance.backgroundColour=#ffffff;
	set appearance.branchColorAttribute="User selection";
	set appearance.branchColorGradient=false;
	set appearance.branchLineWidth=1.0;
	set appearance.branchMinLineWidth=0.0;
	set appearance.branchWidthAttribute="Fixed";
	set appearance.foregroundColour=#000000;
	set appearance.hilightingGradient=false;
	set appearance.selectionColour=#2d3680;
	set branchLabels.colorAttribute="User selection";
	set branchLabels.displayAttribute="FigHG";
	set branchLabels.fontName="sansserif";
	set branchLabels.fontSize=17;
	set branchLabels.fontStyle=0;
	set branchLabels.isShown=true;
	set branchLabels.significantDigits=4;
	set layout.expansion=416;
	set layout.layoutType="RECTILINEAR";
	set layout.zoom=267;
	set legend.attribute="height";
	set legend.fontSize=10.0;
	set legend.isShown=false;
	set legend.significantDigits=4;
	set nodeBars.barWidth=4.0;
	set nodeBars.displayAttribute="height_95%_HPD";
	set nodeBars.isShown=true;
	set nodeLabels.colorAttribute="User selection";
	set nodeLabels.displayAttribute="label";
	set nodeLabels.fontName="sansserif";
	set nodeLabels.fontSize=11;
	set nodeLabels.fontStyle=0;
	set nodeLabels.isShown=true;
	set nodeLabels.significantDigits=4;
	set nodeShapeExternal.colourAttribute="User selection";
	set nodeShapeExternal.isShown=false;
	set nodeShapeExternal.minSize=10.0;
	set nodeShapeExternal.scaleType=Width;
	set nodeShapeExternal.shapeType=Circle;
	set nodeShapeExternal.size=4.0;
	set nodeShapeExternal.sizeAttribute="Fixed";
	set nodeShapeInternal.colourAttribute="User selection";
	set nodeShapeInternal.isShown=false;
	set nodeShapeInternal.minSize=10.0;
	set nodeShapeInternal.scaleType=Width;
	set nodeShapeInternal.shapeType=Circle;
	set nodeShapeInternal.size=4.0;
	set nodeShapeInternal.sizeAttribute="Fixed";
	set polarLayout.alignTipLabels=false;
	set polarLayout.angularRange=0;
	set polarLayout.rootAngle=0;
	set polarLayout.rootLength=100;
	set polarLayout.showRoot=true;
	set radialLayout.spread=0.0;
	set rectilinearLayout.alignTipLabels=false;
	set rectilinearLayout.curvature=0;
	set rectilinearLayout.rootLength=100;
	set scale.offsetAge=0.0;
	set scale.rootAge=1.0;
	set scale.scaleFactor=1.0;
	set scale.scaleRoot=false;
	set scaleAxis.automaticScale=true;
	set scaleAxis.fontSize=8.0;
	set scaleAxis.isShown=false;
	set scaleAxis.lineWidth=1.0;
	set scaleAxis.majorTicks=1.0;
	set scaleAxis.minorTicks=0.5;
	set scaleAxis.origin=0.0;
	set scaleAxis.reverseAxis=false;
	set scaleAxis.showGrid=true;
	set scaleBar.automaticScale=true;
	set scaleBar.fontSize=10.0;
	set scaleBar.isShown=false;
	set scaleBar.lineWidth=1.0;
	set scaleBar.scaleRange=8000.0;
	set tipLabels.colorAttribute="User selection";
	set tipLabels.displayAttribute="LABLE_ID1";
	set tipLabels.fontName="sansserif";
	set tipLabels.fontSize=13;
	set tipLabels.fontStyle=0;
	set tipLabels.isShown=true;
	set tipLabels.significantDigits=4;
	set trees.order=false;
	set trees.orderType="increasing";
	set trees.rooting=false;
	set trees.rootingType="User Selection";
	set trees.transform=false;
	set trees.transformType="cladogram";
end;
