# Supplementary material for: Episodes of Diversification and Isolation in Island Southeast Asian and Near Oceanian Male Lineages
Source: Mol Biol Evol. 2022 Feb 28;39(3):msac045. doi: 10.1093/molbev/msac045 (PMC8926390; doi:10.1093/molbev/msac045)
Supplement: msac045_Supplementary_Data [file msac045_supplementary_data.zip › MBE-21-1195_Karmin_Supplemental_File_S4_chrY_regions_whitelist_bed.txt]

Y	2649868	2651121
Y	2651156	2651865
Y	2651910	2651921
Y	2651934	2652031
Y	2652136	2653254
Y	2653354	2653526
Y	2653626	2654977
Y	2655790	2661749
Y	2661845	2661939
Y	2662039	2663365
Y	2663617	2663782
Y	2664034	2664307
Y	2664407	2664644
Y	2664744	2665994
Y	2666029	2666563
Y	2666628	2667355
Y	2667394	2668802
Y	2668866	2669062
Y	2669066	2669067
Y	2671228	2671237
Y	2669098	2671128
Y	2672566	2673691
Y	2673791	2673875
Y	2673983	2674362
Y	2674446	2674464
Y	2674546	2674756
Y	2677956	2678052
Y	2679076	2679112
Y	2679214	2680778
Y	2680804	2680876
Y	2680911	2683264
Y	2683266	2684076
Y	2684176	2684236
Y	2684336	2685657
Y	2685668	2685824
Y	2685879	2686429
Y	2688013	2688035
Y	2688063	2688556
Y	2686467	2687938
Y	2688657	2688871
Y	2688876	2690637
Y	2690733	2693301
Y	2693401	2693552
Y	2693652	2695658
Y	2695693	2696387
Y	2696421	2699023
Y	2699275	2699440
Y	2699866	2701422
Y	2701522	2701645
Y	2701684	2701714
Y	2701836	2701858
Y	2704202	2704540
Y	2704607	2708407
Y	2702141	2704134
Y	2709052	2716753
Y	2716853	2716921
Y	2717021	2718733
Y	2720588	2720810
Y	2720910	2724827
Y	2724862	2729638
Y	2729679	2729712
Y	2729919	2732802
Y	2732902	2733062
Y	2733162	2734024
Y	2719360	2720497
Y	2734060	2744347
Y	2745178	2745971
Y	2746006	2748517
Y	2748617	2748901
Y	2752739	2752992
Y	2752994	2752996
Y	2753000	2753796
Y	2753825	2754568
Y	2754667	2754721
Y	2754882	2754885
Y	2754900	2754963
Y	2749001	2752704
Y	2755096	2755269
Y	2755313	2755314
Y	2755322	2758019
Y	2758061	2758829
Y	2758872	2759623
Y	2760244	2762038
Y	2762155	2762697
Y	2762735	2763516
Y	2763583	2763763
Y	2763809	2766840
Y	2766875	2768482
Y	2768582	2768726
Y	2768826	2770721
Y	2770999	2771158
Y	2771449	2771614
Y	2771866	2772486
Y	2772548	2773081
Y	2773129	2773361
Y	2773396	2773687
Y	2773722	2774651
Y	2774690	2774823
Y	2774963	2775057
Y	2775140	2775163
Y	2775263	2783373
Y	2783416	2783553
Y	2783618	2783718
Y	2783753	2784224
Y	2784259	2785840
Y	2786043	2786092
Y	2786873	2786874
Y	2787158	2787175
Y	2787481	2787529
Y	2787874	2788681
Y	2788706	2788707
Y	2788782	2788790
Y	2789004	2789009
Y	2789076	2789079
Y	2789239	2789586
Y	2789621	2789710
Y	2789810	2789967
Y	2790067	2790296
Y	2790331	2790880
Y	2790923	2791041
Y	2791139	2791329
Y	2791364	2791410
Y	2791541	2791563
Y	2791593	2791749
Y	2791846	2792116
Y	2792193	2792289
Y	2792324	2792396
Y	2792441	2792646
Y	2792651	2793046
Y	2793146	2795546
Y	2795592	2795670
Y	2795707	2795971
Y	2796313	2796357
Y	2796706	2796757
Y	2796857	2796876
Y	2796966	2797213
Y	2804209	2804356
Y	2804626	2805529
Y	2805564	2806051
Y	2797248	2803933
Y	2806240	2806320
Y	2806338	2810287
Y	2810962	2812766
Y	2812818	2813662
Y	2813697	2817361
Y	2817397	2817704
Y	2822798	2827887
Y	2827941	2833166
Y	2833201	2833348
Y	2834844	2835600
Y	2835635	2836369
Y	2836404	2836589
Y	2836628	2843978
Y	2817743	2822762
Y	2833417	2834809
Y	2844080	2844956
Y	2845059	2845156
Y	2845278	2845643
Y	2845676	2845754
Y	2845865	2847370
Y	2847463	2847645
Y	2853524	2855497
Y	2855597	2856782
Y	2856811	2858281
Y	2858319	2859984
Y	2860007	2865469
Y	2865554	2865750
Y	2865785	2865855
Y	2847745	2853487
Y	2865977	2866072
Y	2866952	2882550
Y	2882662	2882907
Y	2887009	2887043
Y	2887143	2887294
Y	2887376	2888599
Y	2888809	2888826
Y	2888920	2892529
Y	2892564	2892744
Y	2892795	2895306
Y	2895352	2895811
Y	2882942	2886909
Y	2895927	2895941
Y	2896150	2896184
Y	2896301	2896333
Y	2896517	2896529
Y	2897081	2897139
Y	2897291	2897395
Y	2897430	2897485
Y	2898226	2898413
Y	2898847	2898952
Y	2899121	2899295
Y	2899630	2899768
Y	2899870	2899892
Y	2900006	2900410
Y	2900579	2904468
Y	2904568	2904671
Y	2904771	2908123
Y	2908188	2908189
Y	2908226	2909707
Y	2909769	2914712
Y	2914812	2914881
Y	2914981	2915487
Y	2915587	2915679
Y	2915779	2915869
Y	2915904	2916228
Y	2916266	2916303
Y	2916394	2916628
Y	2916729	2916906
Y	2917006	2917723
Y	2917723	2918122
Y	2919640	2919643
Y	2919929	2919936
Y	2933673	2933688
Y	2940763	2940877
Y	2941030	2941051
Y	2948246	2948305
Y	2952640	2952671
Y	2954844	2954897
Y	2964092	2964113
Y	2974654	2975233
Y	2977242	2977244
Y	2982945	2982955
Y	2984792	2984793
Y	2984816	2984818
Y	2984841	2984893
Y	2992901	2992904
Y	2995767	2995774
Y	2996676	2996698
Y	2996819	2996822
Y	2996823	2996830
Y	2996957	2996975
Y	3012763	3012781
Y	3013814	3013817
Y	3014210	3014268
Y	3015451	3015496
Y	3023164	3023226
Y	3023382	3023602
Y	3041720	3041735
Y	3043152	3043173
Y	3046733	3046751
Y	3048693	3048769
Y	3048991	3049304
Y	3049472	3049511
Y	3049910	3049912
Y	3062533	3062534
Y	3065542	3065592
Y	3074030	3074773
Y	3078747	3079444
Y	3084528	3084541
Y	3088578	3088699
Y	3090741	3090747
Y	3093765	3093771
Y	3096555	3096556
Y	3101291	3101327
Y	3106192	3106194
Y	3108435	3108441
Y	3108736	3108739
Y	3116213	3116415
Y	3116515	3116529
Y	3118200	3118231
Y	3120604	3120692
Y	3120792	3121012
Y	3121144	3121464
Y	3123738	3123801
Y	3123933	3123957
Y	3125615	3125900
Y	3126020	3126026
Y	3130666	3130699
Y	3143226	3143255
Y	3143277	3143331
Y	3144206	3144342
Y	3144473	3144554
Y	3144917	3144947
Y	3145402	3145520
Y	3152613	3152675
Y	3152838	3152958
Y	3157412	3157413
Y	3158809	3164006
Y	3164758	3164759
Y	3167650	3167748
Y	3168287	3168289
Y	3168521	3168586
Y	3188062	3188131
Y	3193476	3193480
Y	3193599	3193601
Y	3205213	3205249
Y	3205368	3205369
Y	3206745	3206795
Y	3206993	3206998
Y	3208396	3208550
Y	3208666	3208766
Y	3208894	3209019
Y	3216106	3216107
Y	3218123	3218135
Y	3220582	3220589
Y	3224054	3224069
Y	3237070	3237071
Y	3238040	3238110
Y	3251056	3251473
Y	3257827	3257840
Y	3258498	3258606
Y	3262663	3262691
Y	3264711	3264843
Y	3265030	3265146
Y	3267132	3267151
Y	3270736	3270830
Y	3272473	3272497
Y	3276113	3276139
Y	3277073	3277213
Y	3287717	3287729
Y	3296907	3296918
Y	3311591	3311594
Y	3311965	3312000
Y	3318508	3318601
Y	3321082	3321091
Y	3331727	3331744
Y	3336582	3336583
Y	3347741	3347816
Y	3356101	3356106
Y	3358432	3358434
Y	3360835	3360836
Y	3360838	3360841
Y	3360971	3360985
Y	3370571	3370608
Y	3379714	3379763
Y	3382089	3382093
Y	3391634	3391661
Y	3391880	3391886
Y	3391974	3392006
Y	3392240	3392241
Y	3394244	3394324
Y	3419514	3419525
Y	3422947	3422948
Y	3428709	3428720
Y	3432104	3432123
Y	3436718	3436744
Y	3441397	3441470
Y	3449864	3449866
Y	3450133	3450148
Y	3451153	3451232
Y	3451406	3451628
Y	3451775	3451954
Y	3452025	3452209
Y	3459327	3459348
Y	3460518	3460621
Y	3461254	3461283
Y	3461287	3461450
Y	3467542	3467602
Y	3467781	3467785
Y	3469342	3469373
Y	3469493	3469497
Y	3473331	3473338
Y	3487951	3487965
Y	3490556	3490741
Y	3497205	3497221
Y	3499404	3499452
Y	3499715	3499794
Y	3499959	3499988
Y	3512023	3512040
Y	3512200	3512278
Y	3520660	3520666
Y	3524171	3524174
Y	3524571	3524578
Y	3531928	3531940
Y	3533911	3533937
Y	3537135	3537228
Y	3538444	3538731
Y	3542379	3542399
Y	3542456	3542563
Y	3544856	3544893
Y	3545103	3545128
Y	3547760	3547767
Y	3551798	3551808
Y	3561535	3561577
Y	3566722	3566727
Y	3571537	3571566
Y	3571676	3571686
Y	3572154	3572166
Y	3575387	3575402
Y	3579381	3579396
Y	3583529	3583533
Y	3583786	3583797
Y	3591565	3591607
Y	3600352	3600385
Y	3603007	3603203
Y	3603251	3603254
Y	3603934	3603979
Y	3604079	3604329
Y	3604334	3604344
Y	3604351	3604358
Y	3604413	3604423
Y	3604992	3605187
Y	3621883	3622342
Y	3622728	3622764
Y	3625103	3625105
Y	3625543	3625545
Y	3627610	3627782
Y	3628864	3629095
Y	3629803	3629816
Y	3640925	3640933
Y	3645356	3645433
Y	3657865	3657870
Y	3660996	3660998
Y	3662616	3662698
Y	3663129	3663131
Y	3673719	3673752
Y	3696212	3696239
Y	3700215	3700217
Y	3704940	3704946
Y	3725980	3726232
Y	3726340	3726385
Y	3732101	3732104
Y	3755230	3755233
Y	3763428	3763438
Y	3773322	3773341
Y	3788959	3788970
Y	3792978	3792980
Y	3794953	3794956
Y	3796444	3796649
Y	3796817	3796827
Y	3805279	3805294
Y	3814140	3814145
Y	3822947	3822957
Y	3823019	3823067
Y	3824627	3824638
Y	3833819	3833827
Y	3834169	3834173
Y	3837515	3837603
Y	3868768	3868786
Y	3868964	3869004
Y	3871192	3871204
Y	3878664	3878675
Y	3884442	3884446
Y	3884845	3884854
Y	3884972	3884999
Y	3888516	3888534
Y	3891841	3891843
Y	3901510	3901590
Y	3901688	3901719
Y	3902017	3902141
Y	3902150	3902151
Y	3902152	3902156
Y	3902178	3902179
Y	3902428	3902431
Y	3902670	3902695
Y	3902711	3902770
Y	3902918	3902919
Y	3902926	3902928
Y	3902945	3903313
Y	3913295	3913454
Y	3917241	3917246
Y	3917426	3917484
Y	3930185	3930187
Y	3935555	3935708
Y	3935819	3935993
Y	3936160	3936182
Y	3939147	3939178
Y	3940023	3940109
Y	3943615	3943678
Y	3945411	3945546
Y	3948595	3948604
Y	3948751	3948770
Y	3957629	3957631
Y	3960778	3960814
Y	3963609	3963611
Y	3965529	3965607
Y	3966988	3966992
Y	3967600	3967680
Y	3967933	3968254
Y	3985785	3985792
Y	3986190	3986240
Y	3996833	3996838
Y	3999061	3999064
Y	4000633	4000648
Y	4007279	4007286
Y	4018930	4018972
Y	4021675	4021687
Y	4023926	4023927
Y	4028661	4028663
Y	4035853	4035857
Y	4037066	4037067
Y	4042014	4042018
Y	4047754	4047997
Y	4051282	4051316
Y	4057890	4057941
Y	4058100	4058153
Y	4058325	4058350
Y	4058465	4058466
Y	4059176	4059179
Y	4059840	4059853
Y	4060135	4060141
Y	4063462	4063561
Y	4066405	4066419
Y	4066542	4066546
Y	4067206	4067210
Y	4067364	4067365
Y	4067413	4067467
Y	4068654	4069033
Y	4069415	4069439
Y	4069949	4069973
Y	4070099	4070149
Y	4076106	4076219
Y	4076284	4076302
Y	4076490	4078418
Y	4078518	4078696
Y	4078796	4080733
Y	4081760	4082077
Y	4082174	4082213
Y	4082363	4082471
Y	4082576	4082633
Y	4082723	4082939
Y	4083526	4083538
Y	4083640	4083658
Y	4083741	4084078
Y	4089235	4089370
Y	4089398	4089406
Y	4089410	4089437
Y	4089483	4089487
Y	4090276	4090278
Y	4094016	4094020
Y	4097700	4097769
Y	4097877	4097900
Y	4101482	4101532
Y	4101541	4101566
Y	4102869	4102887
Y	4105077	4105104
Y	4106786	4107070
Y	4107314	4107320
Y	4108049	4108083
Y	4109404	4109455
Y	4113025	4113789
Y	4113885	4113936
Y	4114036	4114129
Y	4114405	4114460
Y	4114894	4114911
Y	4115011	4115593
Y	4130633	4130816
Y	4142975	4142980
Y	4161613	4161787
Y	4163104	4163115
Y	4163161	4163210
Y	4163238	4163382
Y	4163421	4163466
Y	4163476	4163488
Y	4163530	4163582
Y	4163629	4163689
Y	4163724	4163876
Y	4164393	4164422
Y	4165150	4165205
Y	4167796	4167950
Y	4168049	4168066
Y	4168223	4168469
Y	4168970	4169093
Y	4169186	4169928
Y	4174768	4174937
Y	4175003	4175079
Y	4175204	4175225
Y	4182888	4182923
Y	4189653	4189719
Y	4189962	4190026
Y	4190334	4190351
Y	4191615	4191616
Y	4192662	4192747
Y	4192900	4193137
Y	4194593	4194599
Y	4196908	4197018
Y	4200202	4200275
Y	4202470	4202478
Y	4206656	4206665
Y	4206944	4207003
Y	4218108	4218109
Y	4218667	4218673
Y	4219069	4219075
Y	4219177	4219207
Y	4219369	4219512
Y	4219928	4220016
Y	4220094	4220306
Y	4220962	4220965
Y	4221082	4221083
Y	4221233	4221261
Y	4221615	4221694
Y	4223420	4223449
Y	4224139	4224146
Y	4224327	4224339
Y	4224459	4224508
Y	4224946	4224983
Y	4225595	4225677
Y	4225965	4226026
Y	4226150	4226166
Y	4226286	4226317
Y	4227017	4227035
Y	4227361	4227476
Y	4227577	4227604
Y	4227847	4228112
Y	4228352	4228534
Y	4228572	4228585
Y	4228932	4229014
Y	4229115	4229171
Y	4229327	4229590
Y	4229698	4230068
Y	4245882	4245891
Y	4268355	4268389
Y	4271249	4271539
Y	4275383	4275460
Y	4284495	4284497
Y	4284532	4284637
Y	4284736	4284942
Y	4285099	4285137
Y	4285242	4285271
Y	4285795	4285801
Y	4286053	4286101
Y	4287095	4287215
Y	4287232	4287233
Y	4287239	4287369
Y	4287396	4287473
Y	4287866	4288118
Y	4288144	4288225
Y	4289805	4289816
Y	4291485	4291510
Y	4292278	4292280
Y	4292432	4292444
Y	4292558	4292601
Y	4292807	4292906
Y	4293206	4293265
Y	4296346	4296384
Y	4304544	4304567
Y	4310953	4310962
Y	4326159	4326181
Y	4329743	4329794
Y	4332071	4332106
Y	4332370	4332383
Y	4348396	4348413
Y	4349268	4349271
Y	4351754	4353685
Y	4360888	4360892
Y	4365819	4365869
Y	4365913	4365991
Y	4368306	4368339
Y	4368462	4368464
Y	4371412	4371499
Y	4384091	4384093
Y	4395234	4395493
Y	4395549	4395645
Y	4403835	4403842
Y	4411157	4411161
Y	4414522	4414635
Y	4414994	4415003
Y	4420178	4420183
Y	4429015	4429021
Y	4429133	4429238
Y	4431660	4431662
Y	4431792	4431827
Y	4442865	4442870
Y	4447894	4447952
Y	4449052	4449666
Y	4449974	4449978
Y	4450125	4450141
Y	4468357	4468374
Y	4470857	4470996
Y	4471327	4471491
Y	4471599	4471621
Y	4475436	4475501
Y	4479496	4479538
Y	4521093	4521218
Y	4521300	4521761
Y	4522166	4522267
Y	4523895	4524299
Y	4524321	4524322
Y	4524478	4524562
Y	4524572	4524583
Y	4526650	4526653
Y	4527551	4527556
Y	4528546	4528571
Y	4528721	4528723
Y	4529932	4529946
Y	4530072	4530126
Y	4532134	4532188
Y	4532868	4532980
Y	4534309	4534322
Y	4536394	4536564
Y	4537603	4537725
Y	4537985	4538009
Y	4544541	4544549
Y	4544938	4545019
Y	4553818	4554391
Y	4567269	4567380
Y	4569242	4569247
Y	4580578	4582323
Y	4582432	4582457
Y	4586569	4586647
Y	4586857	4587079
Y	4588312	4588366
Y	4596994	4597003
Y	4597187	4597283
Y	4603275	4603281
Y	4603920	4603936
Y	4605410	4605503
Y	4605684	4605691
Y	4608261	4608265
Y	4613080	4613103
Y	4613234	4613256
Y	4620127	4620152
Y	4622584	4622816
Y	4623144	4623187
Y	4628725	4628726
Y	4633988	4634061
Y	4634316	4634378
Y	4634595	4634614
Y	4636071	4636077
Y	4636082	4636084
Y	4636125	4636138
Y	4650526	4650535
Y	4651378	4651431
Y	4653682	4653785
Y	4653913	4653990
Y	4654129	4654132
Y	4658138	4658586
Y	4660464	4660527
Y	4661242	4661258
Y	4661357	4661437
Y	4665969	4665971
Y	4669172	4669244
Y	4669303	4669342
Y	4669447	4669576
Y	4669651	4669993
Y	4675137	4675151
Y	4677660	4677703
Y	4679506	4679514
Y	4679634	4679904
Y	4680042	4680096
Y	4681589	4681614
Y	4684510	4684524
Y	4685111	4685132
Y	4686919	4686924
Y	4686931	4686935
Y	4691798	4691833
Y	4693119	4693271
Y	4695741	4695745
Y	4698602	4698639
Y	4701400	4701403
Y	4703392	4703624
Y	4706267	4706299
Y	4709632	4709655
Y	4710288	4710292
Y	4714513	4714530
Y	4717787	4717815
Y	4726302	4726310
Y	4726482	4726494
Y	4726876	4726879
Y	4726914	4726937
Y	4729073	4729109
Y	4730878	4730884
Y	4733297	4733461
Y	4735708	4735734
Y	4735834	4735873
Y	4736122	4736210
Y	4736249	4736269
Y	4736402	4736535
Y	4738204	4738208
Y	4738281	4738376
Y	4738686	4738688
Y	4739572	4739586
Y	4756498	4756705
Y	4763097	4763118
Y	4764302	4764419
Y	4764447	4764461
Y	4764770	4764776
Y	4769942	4769974
Y	4776028	4776069
Y	4776182	4776249
Y	4776364	4776385
Y	4794273	4794427
Y	4794516	4794865
Y	4794871	4794872
Y	4795155	4795161
Y	4808674	4808702
Y	4810799	4810871
Y	4816826	4816832
Y	4829329	4829378
Y	4830368	4830441
Y	4830558	4830625
Y	4841418	4841449
Y	4841531	4841765
Y	4841977	4841986
Y	4842139	4842179
Y	4842342	4842343
Y	4842346	4842353
Y	4842531	4842615
Y	4842780	4842813
Y	4842895	4842931
Y	4842949	4843039
Y	4843868	4843883
Y	4844985	4844999
Y	4845404	4845468
Y	4847424	4847678
Y	4848412	4848461
Y	4848886	4848887
Y	4848990	4848996
Y	4872436	4872515
Y	4872623	4872667
Y	4872793	4872955
Y	4873093	4873225
Y	4873278	4873279
Y	4873299	4873336
Y	4875949	4875966
Y	4877455	4877457
Y	4888984	4889179
Y	4893532	4893627
Y	4906134	4906137
Y	4907930	4908091
Y	4912507	4912520
Y	4913049	4913084
Y	4913535	4913618
Y	4913681	4913695
Y	4914905	4914907
Y	4914913	4915055
Y	4915231	4915242
Y	4916731	4916739
Y	4918915	4918919
Y	4924965	4924967
Y	4932490	4932494
Y	4932680	4932682
Y	4935505	4935523
Y	4940638	4940653
Y	4959886	4959977
Y	4960199	4960231
Y	4960333	4960351
Y	4973295	4973304
Y	4973752	4973812
Y	4974235	4974236
Y	4988553	4988554
Y	5027427	5027430
Y	5031260	5031286
Y	5042158	5042196
Y	5043394	5043426
Y	5059919	5059945
Y	5062606	5062794
Y	5064137	5064145
Y	5066046	5066053
Y	5073618	5073620
Y	5073636	5073703
Y	5077906	5077964
Y	5077980	5078094
Y	5087835	5087843
Y	5115321	5115349
Y	5116964	5117110
Y	5117316	5117336
Y	5119982	5120011
Y	5141933	5141936
Y	5142077	5142103
Y	5142319	5142320
Y	5143579	5143590
Y	5147150	5147256
Y	5147266	5147366
Y	5156179	5156269
Y	5156685	5156711
Y	5160551	5160552
Y	5171749	5171755
Y	5176715	5176737
Y	5176887	5176896
Y	5177088	5177123
Y	5180560	5180597
Y	5186462	5186465
Y	5188622	5188691
Y	5190082	5190084
Y	5191275	5191343
Y	5193012	5193112
Y	5193258	5193271
Y	5193333	5193401
Y	5194060	5194273
Y	5196656	5196736
Y	5196841	5196872
Y	5197114	5197328
Y	5203107	5203118
Y	5209262	5209361
Y	5209988	5210033
Y	5211753	5211769
Y	5212583	5212592
Y	5212709	5212955
Y	5214541	5214548
Y	5214836	5214935
Y	5216053	5216077
Y	5221068	5221092
Y	5222626	5222679
Y	5223015	5223045
Y	5225319	5225731
Y	5227275	5227308
Y	5229022	5229029
Y	5234308	5234379
Y	5234721	5234767
Y	5234793	5234883
Y	5234967	5235398
Y	5241276	5241349
Y	5241350	5241352
Y	5241704	5241806
Y	5241956	5242091
Y	5243641	5243643
Y	5245743	5245744
Y	5250097	5250150
Y	5250666	5250668
Y	5251078	5251121
Y	5251598	5251731
Y	5251773	5251878
Y	5252107	5252119
Y	5253010	5253012
Y	5253042	5253043
Y	5253104	5253108
Y	5253118	5253163
Y	5260102	5260142
Y	5260444	5260545
Y	5260680	5260751
Y	5260865	5260921
Y	5264938	5265020
Y	5265210	5265250
Y	5266070	5266213
Y	5267066	5267158
Y	5267276	5267324
Y	5269334	5269337
Y	5289490	5289493
Y	5298692	5298721
Y	5300130	5300334
Y	5302922	5302966
Y	5309836	5309840
Y	5314147	5314212
Y	5314326	5314350
Y	5316279	5316423
Y	5316525	5316600
Y	5321726	5321732
Y	5322808	5322901
Y	5323082	5323101
Y	5323269	5323307
Y	5323342	5323432
Y	5323475	5323491
Y	5323526	5323705
Y	5324612	5324690
Y	5325053	5325313
Y	5325554	5325563
Y	5325832	5325839
Y	5325880	5325997
Y	5329596	5329769
Y	5329877	5329932
Y	5335025	5335086
Y	5335297	5335302
Y	5337403	5337492
Y	5343541	5343659
Y	5353222	5353291
Y	5355256	5355274
Y	5355481	5355493
Y	5355733	5355847
Y	5355946	5355967
Y	5361650	5362207
Y	5362307	5362425
Y	5362525	5362580
Y	5362620	5362904
Y	5362978	5363088
Y	5363123	5363576
Y	5368736	5368760
Y	5379868	5379892
Y	5385024	5385037
Y	5393465	5393515
Y	5393746	5393787
Y	5393968	5393997
Y	5394264	5394267
Y	5400893	5400894
Y	5401044	5401112
Y	5401115	5401202
Y	5417572	5417635
Y	5422193	5422197
Y	5422564	5422571
Y	5422623	5422669
Y	5430956	5430990
Y	5433995	5434011
Y	5434034	5434079
Y	5465005	5465451
Y	5468689	5468709
Y	5480250	5480252
Y	5481158	5481244
Y	5481920	5481923
Y	5482400	5482411
Y	5489384	5489399
Y	5489959	5490026
Y	5494943	5494987
Y	5495687	5495742
Y	5514263	5514279
Y	5515306	5515535
Y	5515543	5515544
Y	5515565	5515649
Y	5515817	5515843
Y	5521708	5521741
Y	5532699	5532700
Y	5546575	5546590
Y	5555538	5555630
Y	5556508	5556518
Y	5558126	5558127
Y	5558229	5558232
Y	5560740	5560743
Y	5561203	5561204
Y	5562953	5562987
Y	5568504	5568546
Y	5571139	5571160
Y	5572295	5572303
Y	5572441	5572462
Y	5576000	5576065
Y	5576296	5576323
Y	5577023	5577089
Y	5578148	5578152
Y	5593147	5593159
Y	5597281	5597318
Y	5612530	5612534
Y	5612652	5612659
Y	5613157	5613190
Y	5613592	5613596
Y	5616761	5616762
Y	5620597	5620625
Y	5621908	5621941
Y	5625966	5625973
Y	5632217	5632227
Y	5642656	5642721
Y	5645715	5645726
Y	5646232	5646247
Y	5647423	5647428
Y	5647530	5647584
Y	5647736	5647741
Y	5653415	5653426
Y	5661689	5661694
Y	5675725	5675726
Y	5680906	5680918
Y	5682788	5682813
Y	5683029	5683074
Y	5684340	5684414
Y	5687299	5687301
Y	5687875	5687893
Y	5699105	5699152
Y	5701747	5701755
Y	5702085	5702121
Y	5703477	5703500
Y	5703556	5703987
Y	5704158	5704169
Y	5704433	5704502
Y	5705776	5705856
Y	5705946	5705958
Y	5715966	5716014
Y	5724657	5724679
Y	5732475	5732493
Y	5733900	5733902
Y	5738906	5738908
Y	5739403	5739407
Y	5746495	5746540
Y	5761299	5761309
Y	5771259	5771283
Y	5780696	5780758
Y	5780894	5780938
Y	5781173	5781205
Y	5783400	5783432
Y	5794085	5794172
Y	5797964	5797966
Y	5806510	5806650
Y	5808499	5808531
Y	5811256	5811276
Y	5811354	5811367
Y	5811727	5811728
Y	5811740	5811742
Y	5812072	5812101
Y	5812292	5812321
Y	5812585	5812599
Y	5813304	5813320
Y	5813360	5813362
Y	5813417	5813565
Y	5813569	5813653
Y	5813769	5813798
Y	5836036	5836039
Y	5843409	5843412
Y	5844796	5844800
Y	5845175	5845273
Y	5845373	5845580
Y	5845760	5846055
Y	5846164	5846173
Y	5846248	5846398
Y	5847862	5847993
Y	5850411	5850429
Y	5850531	5850702
Y	5853370	5853844
Y	5854030	5854321
Y	5855230	5855452
Y	5855590	5855602
Y	5866433	5866498
Y	5870548	5870557
Y	5871884	5871947
Y	5891050	5891194
Y	5894991	5895203
Y	5898031	5898061
Y	5905607	5905609
Y	5911707	5911716
Y	5927375	5927377
Y	5944898	5944913
Y	5945456	5945465
Y	5945492	5945637
Y	5945693	5945722
Y	5945732	5945821
Y	5948872	5948874
Y	5949018	5949045
Y	5949101	5949157
Y	5957082	5957123
Y	5962510	5962594
Y	5962696	5962740
Y	5962742	5962744
Y	5962894	5962952
Y	5969290	5969413
Y	5971016	5971093
Y	5975829	5975832
Y	5975991	5976013
Y	5976706	5976798
Y	5989473	5989483
Y	5990292	5990533
Y	5997619	5997643
Y	6010762	6010776
Y	6010883	6010971
Y	6011621	6011664
Y	6012399	6012579
Y	6013622	6013627
Y	6013758	6013794
Y	6015403	6015445
Y	6015627	6015632
Y	6015904	6015993
Y	6016300	6016338
Y	6016797	6016808
Y	6017108	6017185
Y	6017285	6017304
Y	6018774	6018794
Y	6018841	6018847
Y	6018867	6018883
Y	6026258	6026302
Y	6037964	6038341
Y	6043867	6043872
Y	6044324	6044376
Y	6044421	6044438
Y	6044612	6044633
Y	6044803	6044857
Y	6044872	6044906
Y	6044941	6044944
Y	6045080	6045090
Y	6045125	6045459
Y	6046282	6046579
Y	6046607	6046645
Y	6047392	6047398
Y	6048310	6048364
Y	6048402	6048438
Y	6049712	6049714
Y	6052752	6052763
Y	6053540	6053957
Y	6054057	6054110
Y	6054359	6054407
Y	6056583	6056589
Y	6056691	6056886
Y	6058096	6058114
Y	6058243	6058339
Y	6062169	6063972
Y	6061811	6062114
Y	6065304	6065445
Y	6067843	6067845
Y	6069220	6069296
Y	6081015	6081025
Y	6089222	6089304
Y	6090492	6090497
Y	6093768	6093876
Y	6100426	6100430
Y	6100453	6100456
Y	6102529	6102776
Y	6102813	6102863
Y	6103145	6103150
Y	6103453	6103460
Y	6103751	6103788
Y	6129892	6129903
Y	6134442	6134461
Y	6134846	6134953
Y	6135046	6135205
Y	6135337	6135364
Y	6138105	6138106
Y	6200335	6200396
Y	6205047	6205098
Y	6205143	6205144
Y	6205148	6205150
Y	6205423	6205490
Y	6211463	6211483
Y	6226024	6226054
Y	6230092	6230113
Y	6286974	6286975
Y	6346102	6346146
Y	6346285	6346289
Y	6347302	6347317
Y	6350890	6351487
Y	6356890	6356911
Y	6357031	6357124
Y	6362426	6362482
Y	6362596	6362644
Y	6363994	6364137
Y	6364235	6364281
Y	6364443	6364702
Y	6364795	6364849
Y	6365670	6365678
Y	6365712	6365742
Y	6365841	6365867
Y	6366042	6366081
Y	6375643	6375766
Y	6375823	6375980
Y	6382051	6382100
Y	6384130	6384156
Y	6384258	6384285
Y	6386674	6386731
Y	6388515	6388531
Y	6390285	6390286
Y	6393597	6393670
Y	6393772	6393798
Y	6397705	6397706
Y	6397952	6397961
Y	6399939	6399952
Y	6400525	6400573
Y	6403962	6405278
Y	6405495	6405505
Y	6407209	6407214
Y	6414202	6414457
Y	6425071	6425371
Y	6425635	6425788
Y	6426052	6430510
Y	6431173	6431176
Y	6432784	6432799
Y	6433184	6433204
Y	6434687	6434691
Y	6436022	6436026
Y	6436652	6436682
Y	6445872	6445877
Y	6446059	6446119
Y	6446368	6446371
Y	6453942	6453958
Y	6456754	6456756
Y	6458043	6458120
Y	6459769	6459857
Y	6459965	6460014
Y	6471680	6471684
Y	6474100	6474118
Y	6475051	6475090
Y	6478178	6478197
Y	6478560	6478573
Y	6479873	6479880
Y	6482705	6482706
Y	6495940	6496033
Y	6496509	6496528
Y	6497911	6497960
Y	6497972	6497976
Y	6497998	6498052
Y	6498059	6498068
Y	6498076	6498082
Y	6498094	6498155
Y	6499609	6499624
Y	6507410	6507446
Y	6512554	6513958
Y	6520943	6520944
Y	6523102	6523637
Y	6523651	6523663
Y	6523685	6523687
Y	6523760	6523849
Y	6523982	6524060
Y	6524208	6524220
Y	6524335	6524460
Y	6527800	6527812
Y	6528012	6528055
Y	6528069	6528100
Y	6528707	6528769
Y	6531693	6531746
Y	6531774	6531875
Y	6534709	6534803
Y	6534840	6534842
Y	6535059	6535148
Y	6535619	6535622
Y	6539644	6539689
Y	6541155	6541192
Y	6559138	6559161
Y	6577700	6577702
Y	6578150	6578152
Y	6591368	6591469
Y	6591686	6591692
Y	6591973	6591979
Y	6592190	6592201
Y	6592236	6593176
Y	6593301	6593319
Y	6593413	6593456
Y	6593503	6593537
Y	6593551	6593560
Y	6593566	6593653
Y	6593825	6594075
Y	6594175	6594901
Y	6594999	6595908
Y	6596235	6596241
Y	6604544	6604562
Y	6606070	6606091
Y	6610525	6610534
Y	6614968	6614971
Y	6616168	6616192
Y	6616364	6616752
Y	6616752	6616930
Y	6617718	6617773
Y	6621993	6622127
Y	6622176	6622828
Y	6617889	6621952
Y	6622886	6623634
Y	6624002	6624082
Y	6624352	6624595
Y	6624709	6625378
Y	6625412	6630502
Y	6630512	6630513
Y	6630538	6631231
Y	6631272	6633421
Y	6633521	6633600
Y	6637150	6637308
Y	6633700	6637115
Y	6637850	6637900
Y	6638026	6638111
Y	6638650	6638674
Y	6638931	6638968
Y	6638973	6639126
Y	6639226	6639305
Y	6639405	6639536
Y	6639640	6639666
Y	6639946	6640152
Y	6640191	6640549
Y	6641344	6641455
Y	6641521	6641589
Y	6641698	6642157
Y	6642245	6642676
Y	6642715	6643224
Y	6643284	6647086
Y	6647121	6647415
Y	6647436	6648367
Y	6648559	6648604
Y	6648647	6651163
Y	6651421	6651580
Y	6653201	6653383
Y	6653483	6656820
Y	6656920	6656948
Y	6657048	6663121
Y	6651844	6653101
Y	6663802	6665493
Y	6665651	6665670
Y	6665770	6667668
Y	6671485	6671632
Y	6671993	6672086
Y	6672186	6673535
Y	6673635	6673762
Y	6673862	6684205
Y	6667845	6671215
Y	6684245	6684466
Y	6684501	6685381
Y	6685469	6685756
Y	6685877	6685892
Y	6686092	6686403
Y	6686456	6686675
Y	6686710	6686819
Y	6686941	6686974
Y	6687032	6687397
Y	6688294	6688435
Y	6688687	6688852
Y	6689104	6690264
Y	6690364	6690546
Y	6690646	6691207
Y	6691242	6698826
Y	6698846	6698932
Y	6698968	6699012
Y	6699048	6699390
Y	6704460	6704696
Y	6704796	6709141
Y	6699461	6704360
Y	6709255	6709624
Y	6709724	6709932
Y	6710032	6710535
Y	6710571	6710687
Y	6710798	6710905
Y	6711163	6711322
Y	6711586	6711942
Y	6711958	6711959
Y	6711973	6711977
Y	6712006	6712228
Y	6712256	6712257
Y	6712264	6712489
Y	6713308	6717876
Y	6718036	6720542
Y	6720913	6720932
Y	6721405	6721421
Y	6721953	6721955
Y	6721990	6722012
Y	6722170	6722237
Y	6722820	6722838
Y	6722845	6722857
Y	6722967	6722978
Y	6723022	6723046
Y	6723331	6723382
Y	6723556	6723664
Y	6723784	6723981
Y	6724016	6724064
Y	6724505	6724591
Y	6725463	6725473
Y	6725685	6725712
Y	6726448	6729198
Y	6736514	6739722
Y	6739757	6739881
Y	6729233	6736412
Y	6740040	6740166
Y	6740266	6740344
Y	6740444	6746998
Y	6747368	6747765
Y	6747822	6747879
Y	6748041	6748042
Y	6750813	6751483
Y	6751517	6753255
Y	6753261	6753282
Y	6753331	6753334
Y	6748232	6750778
Y	6753460	6754249
Y	6754349	6754426
Y	6754526	6755820
Y	6755867	6757722
Y	6757812	6759900
Y	6759987	6761667
Y	6761767	6761847
Y	6761947	6763621
Y	6764482	6764709
Y	6764809	6764901
Y	6765001	6765549
Y	6765662	6765926
Y	6767660	6768886
Y	6765994	6767651
Y	6769021	6769035
Y	6769176	6771320
Y	6771366	6774445
Y	6774480	6776491
Y	6776534	6776723
Y	6776823	6777057
Y	6777157	6780851
Y	6784498	6784605
Y	6784705	6786895
Y	6786935	6790165
Y	6790435	6790588
Y	6790852	6792378
Y	6792404	6793568
Y	6793622	6793874
Y	6794059	6794269
Y	6794369	6794425
Y	6794525	6797451
Y	6797546	6797679
Y	6797779	6798083
Y	6798183	6798355
Y	6798455	6798807
Y	6798842	6798972
Y	6800686	6800851
Y	6801127	6801268
Y	6801544	6802868
Y	6802913	6803159
Y	6803207	6803334
Y	6803434	6803573
Y	6803673	6804538
Y	6804638	6804742
Y	6804842	6805338
Y	6805387	6805401
Y	6805466	6806443
Y	6806543	6806591
Y	6806691	6807199
Y	6780906	6784441
Y	6798999	6800586
Y	6807370	6807687
Y	6807699	6807700
Y	6807738	6807787
Y	6808045	6808126
Y	6808164	6808204
Y	6816579	6818912
Y	6818947	6818995
Y	6808462	6816544
Y	6819106	6819155
Y	6820714	6820745
Y	6820780	6820860
Y	6820960	6821012
Y	6821112	6821270
Y	6821326	6821365
Y	6821462	6821505
Y	6821550	6821594
Y	6821635	6821709
Y	6821811	6821898
Y	6821912	6822329
Y	6822349	6822398
Y	6822500	6823152
Y	6823252	6823382
Y	6823482	6824233
Y	6824492	6824542
Y	6824665	6825131
Y	6825251	6825698
Y	6825890	6826249
Y	6826939	6827008
Y	6827455	6828391
Y	6828508	6828701
Y	6828830	6828938
Y	6828973	6829481
Y	6829661	6829855
Y	6830458	6830557
Y	6830657	6830719
Y	6830982	6831770
Y	6831884	6832050
Y	6832151	6832153
Y	6832282	6832338
Y	6832487	6833941
Y	6834205	6834241
Y	6834343	6834358
Y	6834628	6836559
Y	6836659	6836759
Y	6836855	6847093
Y	6847112	6847121
Y	6847123	6847125
Y	6847128	6847163
Y	6847169	6847900
Y	6847923	6847925
Y	6850357	6850599
Y	6850657	6850791
Y	6850891	6850993
Y	6851093	6855535
Y	6855610	6856437
Y	6856476	6858585
Y	6858619	6858671
Y	6858779	6861220
Y	6861259	6862962
Y	6863056	6863242
Y	6863342	6863817
Y	6863852	6864616
Y	6847931	6850324
Y	6867719	6868770
Y	6868878	6869478
Y	6864724	6867675
Y	6869616	6874582
Y	6874735	6874738
Y	6887413	6887559
Y	6887658	6891697
Y	6874892	6887313
Y	6892762	6894578
Y	6894670	6894750
Y	6901480	6901507
Y	6901542	6901763
Y	6901794	6901795
Y	6901803	6902174
Y	6902216	6902406
Y	6902451	6902617
Y	6894850	6901445
Y	6903574	6903620
Y	6903655	6903700
Y	6914790	6914919
Y	6915019	6915795
Y	6915823	6915824
Y	6915830	6916376
Y	6903777	6914690
Y	6916498	6916521
Y	6916804	6917174
Y	6917276	6918535
Y	6918574	6922744
Y	6922773	6922806
Y	6922929	6927321
Y	6927672	6929110
Y	6929172	6929428
Y	6931495	6931660
Y	6931912	6932485
Y	6932755	6932902
Y	6933172	6934517
Y	6934573	6938891
Y	6938993	6939035
Y	6929518	6931243
Y	6939868	6943819
Y	6944518	6944936
Y	6948055	6948084
Y	6944981	6947779
Y	6948141	6948202
Y	6948472	6951589
Y	6952372	6953200
Y	6953252	6957738
Y	6966071	6966180
Y	6966280	6971757
Y	6971792	6975855
Y	6957778	6965971
Y	6976206	6981113
Y	6981224	6981494
Y	6981529	6981879
Y	6981979	6982010
Y	6982110	6984467
Y	6984668	6984745
Y	6984854	6988837
Y	6989147	6989254
Y	6989524	6991783
Y	6992119	6992152
Y	6992638	6994402
Y	6994654	6995293
Y	6998162	6998333
Y	6995491	6998127
Y	6998522	6998582
Y	6998612	6998620
Y	6998704	6998860
Y	6998895	6999069
Y	6999104	6999182
Y	6999216	6999346
Y	7000696	7000968
Y	7001098	7001260
Y	7001271	7001469
Y	7001655	7001784
Y	7001884	7002000
Y	7002033	7002223
Y	7002405	7002471
Y	7002603	7002714
Y	7004056	7004113
Y	7004225	7004253
Y	7007464	7007473
Y	7008154	7008184
Y	7008347	7008652
Y	7008906	7009422
Y	7009522	7009555
Y	7009655	7009779
Y	7009881	7010072
Y	7010172	7010273
Y	7010373	7011457
Y	7015350	7016544
Y	7016643	7016689
Y	7011553	7015313
Y	7016828	7016851
Y	7016959	7018023
Y	7018053	7018195
Y	7018459	7018612
Y	7018876	7020121
Y	7020213	7021746
Y	7021800	7022101
Y	7026893	7026910
Y	7027624	7027690
Y	7028179	7029500
Y	7029647	7032319
Y	7032354	7033111
Y	7033180	7033232
Y	7033267	7033345
Y	7033395	7034359
Y	7035250	7037865
Y	7037900	7038078
Y	7038101	7039813
Y	7040077	7040230
Y	7040494	7041529
Y	7041793	7041952
Y	7042216	7044590
Y	7044637	7044967
Y	7045254	7047914
Y	7048021	7048023
Y	7048024	7048033
Y	7045057	7045219
Y	7048441	7048744
Y	7048855	7049157
Y	7049204	7049336
Y	7049342	7049344
Y	7049370	7049373
Y	7049383	7051226
Y	7051326	7051546
Y	7051646	7053045
Y	7053080	7053353
Y	7053387	7053887
Y	7053988	7055899
Y	7055940	7058019
Y	7058061	7058190
Y	7058192	7058346
Y	7058504	7058589
Y	7058639	7058642
Y	7058657	7058659
Y	7058660	7058661
Y	7058716	7058757
Y	7058989	7058995
Y	7059102	7059204
Y	7059417	7059578
Y	7059713	7060161
Y	7060352	7060518
Y	7060706	7060722
Y	7060837	7060852
Y	7060952	7060978
Y	7060992	7061226
Y	7061355	7061524
Y	7061658	7061711
Y	7061927	7062573
Y	7062647	7062693
Y	7062793	7062933
Y	7063033	7063570
Y	7063775	7067611
Y	7067711	7067876
Y	7067976	7069753
Y	7070011	7070170
Y	7070428	7072656
Y	7072709	7072852
Y	7072887	7073123
Y	7073183	7073341
Y	7073441	7073461
Y	7073509	7073668
Y	7073703	7074886
Y	7074921	7076313
Y	7076658	7076743
Y	7078800	7081020
Y	7081120	7081266
Y	7081366	7081372
Y	7081407	7081418
Y	7081426	7081459
Y	7081498	7083742
Y	7083777	7083956
Y	7083976	7084227
Y	7084306	7085090
Y	7076784	7078794
Y	7085185	7090407
Y	7090511	7090845
Y	7091080	7092478
Y	7094466	7094737
Y	7094827	7094932
Y	7094976	7096282
Y	7092514	7094431
Y	7096449	7096545
Y	7097694	7098886
Y	7098921	7100066
Y	7100168	7100262
Y	7100838	7100941
Y	7100991	7101152
Y	7101187	7102735
Y	7102775	7103001
Y	7103039	7103043
Y	7103100	7103195
Y	7103295	7103469
Y	7103649	7103673
Y	7103841	7105730
Y	7105765	7106659
Y	7106911	7106953
Y	7107328	7107427
Y	7107685	7107844
Y	7108108	7108171
Y	7108206	7108957
Y	7115673	7116258
Y	7116275	7116277
Y	7116286	7116391
Y	7108992	7115638
Y	7116644	7117573
Y	7117601	7117603
Y	7117701	7117708
Y	7118286	7118287
Y	7120676	7120724
Y	7120899	7120905
Y	7121137	7121143
Y	7123792	7123920
Y	7123944	7125623
Y	7125661	7126435
Y	7126687	7126852
Y	7127190	7127243
Y	7127381	7127597
Y	7127756	7127961
Y	7127996	7128625
Y	7128661	7128883
Y	7129147	7129300
Y	7129564	7129708
Y	7129808	7129897
Y	7129996	7131132
Y	7131228	7132915
Y	7132950	7133246
Y	7133346	7133463
Y	7133563	7134884
Y	7134902	7135379
Y	7135416	7136885
Y	7136953	7137109
Y	7137175	7140387
Y	7140422	7140550
Y	7140661	7140664
Y	7140697	7140757
Y	7140792	7140872
Y	7140955	7140982
Y	7141024	7142737
Y	7143001	7143019
Y	7143127	7143154
Y	7143613	7143766
Y	7144036	7146762
Y	7146797	7148194
Y	7148938	7149151
Y	7149262	7149484
Y	7149495	7149535
Y	7149871	7149922
Y	7150216	7150389
Y	7150424	7150599
Y	7150699	7150842
Y	7150942	7153543
Y	7153807	7153960
Y	7154230	7154678
Y	7156067	7156179
Y	7156255	7156740
Y	7156854	7157413
Y	7160923	7161103
Y	7161138	7161748
Y	7161786	7163452
Y	7163473	7163791
Y	7163891	7164051
Y	7164151	7164451
Y	7164492	7165291
Y	7165331	7165376
Y	7157448	7160895
Y	7166530	7166601
Y	7166656	7166723
Y	7166862	7166948
Y	7167170	7167415
Y	7168234	7169627
Y	7169996	7170002
Y	7170164	7171951
Y	7172062	7172180
Y	7172351	7172432
Y	7172632	7172648
Y	7172933	7173607
Y	7173642	7173797
Y	7173885	7174568
Y	7174679	7174717
Y	7174871	7174877
Y	7175155	7175181
Y	7175396	7175407
Y	7175433	7175455
Y	7175711	7175780
Y	7179764	7180119
Y	7180130	7180140
Y	7180175	7180320
Y	7180365	7180384
Y	7180484	7180531
Y	7180631	7182070
Y	7175785	7179730
Y	7182598	7184541
Y	7184587	7185334
Y	7185496	7186525
Y	7186789	7186942
Y	7187206	7187713
Y	7188826	7190630
Y	7190730	7190944
Y	7191036	7194205
Y	7194313	7195191
Y	7195221	7195921
Y	7196021	7196046
Y	7196142	7197384
Y	7197413	7197414
Y	7197444	7197467
Y	7197598	7201936
Y	7202036	7202137
Y	7202301	7202407
Y	7202507	7205841
Y	7205941	7206052
Y	7206152	7206751
Y	7206754	7208252
Y	7208439	7209049
Y	7210213	7210267
Y	7210630	7210686
Y	7210812	7210841
Y	7210997	7212692
Y	7212727	7215659
Y	7215759	7215826
Y	7215958	7216321
Y	7216389	7217803
Y	7218886	7218892
Y	7218956	7220600
Y	7220652	7221243
Y	7221358	7221409
Y	7221524	7221668
Y	7221703	7221775
Y	7221831	7222035
Y	7222070	7223194
Y	7223228	7223269
Y	7223304	7223893
Y	7224319	7224333
Y	7224580	7224686
Y	7224872	7228522
Y	7228657	7228701
Y	7228722	7230146
Y	7230167	7230207
Y	7230322	7230325
Y	7230572	7231163
Y	7231490	7234245
Y	7234254	7234257
Y	7234258	7234259
Y	7234315	7234448
Y	7234512	7234748
Y	7235057	7235087
Y	7235420	7235814
Y	7235874	7237251
Y	7237288	7239205
Y	7239240	7239870
Y	7240157	7240172
Y	7240576	7240693
Y	7240813	7240915
Y	7241038	7241165
Y	7241265	7241324
Y	7241424	7241654
Y	7241934	7242654
Y	7242700	7246123
Y	7246164	7246165
Y	7246200	7246311
Y	7241674	7241900
Y	7246468	7246480
Y	7246786	7247935
Y	7248843	7250502
Y	7250539	7252197
Y	7252232	7255864
Y	7255968	7257956
Y	7258656	7258756
Y	7258790	7263692
Y	7258011	7258621
Y	7264115	7264116
Y	7264371	7264384
Y	7264486	7264495
Y	7264599	7264656
Y	7264896	7264903
Y	7264919	7264921
Y	7264931	7267030
Y	7267130	7267199
Y	7267299	7269581
Y	7269631	7270265
Y	7270572	7272949
Y	7273003	7273046
Y	7274961	7275179
Y	7275217	7275337
Y	7275679	7275748
Y	7276090	7276123
Y	7273214	7274926
Y	7276876	7278269
Y	7278447	7279433
Y	7279619	7279645
Y	7280416	7280732
Y	7280832	7280936
Y	7280979	7281018
Y	7281118	7282140
Y	7282180	7291090
Y	7294951	7295116
Y	7295368	7296289
Y	7291186	7294699
Y	7297114	7297388
Y	7297423	7297711
Y	7297744	7297869
Y	7298162	7298565
Y	7298951	7298980
Y	7299085	7299288
Y	7299421	7299446
Y	7299516	7299606
Y	7299723	7300132
Y	7300197	7300215
Y	7300225	7300229
Y	7300366	7300938
Y	7301042	7301156
Y	7301564	7301654
Y	7301916	7304515
Y	7304607	7305013
Y	7305048	7305096
Y	7305131	7306650
Y	7307875	7309273
Y	7306752	7307493
Y	7307499	7307840
Y	7310116	7310394
Y	7310565	7310567
Y	7310596	7310597
Y	7310603	7310720
Y	7310820	7310896
Y	7310996	7311109
Y	7311778	7314955
Y	7315648	7317623
Y	7317800	7318491
Y	7318590	7320010
Y	7320110	7320293
Y	7320331	7321063
Y	7321163	7321225
Y	7321325	7321783
Y	7326239	7326313
Y	7326413	7328118
Y	7328153	7328155
Y	7328178	7331191
Y	7321924	7326139
Y	7331884	7332753
Y	7332862	7335470
Y	7335501	7335502
Y	7335532	7335702
Y	7335763	7337417
Y	7337455	7338023
Y	7338123	7338229
Y	7338329	7339706
Y	7339806	7339930
Y	7342479	7342660
Y	7342719	7342790
Y	7342883	7343556
Y	7343591	7343914
Y	7343933	7343956
Y	7344003	7344025
Y	7340030	7342424
Y	7344177	7344535
Y	7344590	7344944
Y	7345052	7345201
Y	7346180	7346253
Y	7346288	7346805
Y	7346894	7347050
Y	7347156	7348399
Y	7349680	7352829
Y	7353055	7353106
Y	7353142	7353542
Y	7359673	7359679
Y	7353851	7359421
Y	7360090	7360333
Y	7360368	7361014
[truncated: 9,563 more rows]
